# Supplementary material for: Identification of Trypanosome Proteins in Plasma from African Sleeping Sickness Patients Infected with T. b. rhodesiense
Source: PLoS One. 2013 Aug 8;8(8):e71463. doi: 10.1371/journal.pone.0071463 (PMC3738533; doi:10.1371/journal.pone.0071463)
Supplement: Appendix S1 — Excel sheet 1 contains a list of all proteins (trypanosome and human) identified in pooled plasma from human African trypanosomiasis patients and listed by number of contributing peptides. Excel sheet 2 shows only the trypanosome proteins discovered in plasma from patients with human African trypanosomiasis. Excel sheet 3 shows only the trypanosome proteins (with at least 2 contributing peptides) organized by putative function. (XLSX) [file pone.0071463.s001.xlsx]

## Sheet: All human and tryp proteins
Number of Unique Peptides	Number of Spectra	Percent Sequence Coverage	Total Protein Intensity	Protein MW	Species	Accession Number	Protein Name
211	555	62.8	801000000000	334221	Homo sapiens	P15924	DESP_HUMAN Desmoplakin
170	1049	73.9	2300000000000	271930	Homo sapiens	Q9Y490	TLN1_HUMAN Talin-1
151	3171	38.5	16900000000000	596825	Homo sapiens	Q9Y6R7	FCGBP_HUMAN IgGFc-binding protein
149	455	53.2	726000000000	345371	Homo sapiens	P12111	CO6A3_HUMAN Collagen alpha-3(VI) chain
148	640	43.4	1700000000000	463170	Homo sapiens	B0UYX3	B0UYX3_HUMAN Tenascin XB
148	449	52.8	424000000000	479516	Homo sapiens	P98160	PGBM_HUMAN Basement membrane-specific heparan sulfate proteoglycan core protein
147	653	41.6	1710000000000	471335	Homo sapiens	P22105	TENX_HUMAN Tenascin-X
147	634	42.7	1690000000000	463204	Homo sapiens	B0V046	B0V046_HUMAN Tenascin XB
147	418	67	465000000000	283472	Homo sapiens	P21333	FLNA_HUMAN Filamin-A
142	675	61	1280000000000	322608	Homo sapiens	P04275	VWF_HUMAN von Willebrand factor
136	202	31.8	91100000000	629604	Homo sapiens	Q09666	AHNK_HUMAN Neuroblast differentiation-associated protein AHNAK
122	385	51.2	694000000000	279804	Homo sapiens	B7ZW00	B7ZW00_HUMAN COL6A3 protein
115	1242	82.9	4660000000000	124368	Homo sapiens	P18206	VINC_HUMAN Vinculin
110	368	55.2	607000000000	281231	Homo sapiens	P11717	MPRI_HUMAN Cation-independent mannose-6-phosphate receptor
108	160	29.2	28000000000	516974	Homo sapiens	C0JYY2	C0JYY2_HUMAN Apolipoprotein B (Including Ag(X) antigen)
102	293	49.1	273000000000	332889	Homo sapiens	P35555	FBN1_HUMAN Fibrillin-1
93	176	27.6	94700000000	523452	Homo sapiens	Q07954	LRP1_HUMAN Prolow-density lipoprotein receptor-related protein 1
90	877	87.8	1600000000000	71362.3	Homo sapiens	P02768	ALBU_HUMAN Serum albumin
90	548	57.8	1150000000000	169009	Homo sapiens	Q5VSK2	MRC1L_HUMAN Macrophage mannose receptor 1-like protein 1
90	289	55.7	444000000000	246498	Homo sapiens	P24821	TENA_HUMAN Tenascin
89	937	81.3	3710000000000	101278	Homo sapiens	B4E3Q9	B4E3Q9_HUMAN cDNA FLJ59659, highly similar to Vinculin
89	293	57.5	447000000000	236511	Homo sapiens	P24821-4	TENA_HUMAN Isoform HT-33 of Tenascin
85	439	39.7	979000000000	252808	Homo sapiens	P12259	FA5_HUMAN Coagulation factor V
83	131	36	52000000000	353199	Homo sapiens	P24043	LAMA2_HUMAN Laminin subunit alpha-2
82	263	57.9	408000000000	216134	Homo sapiens	A7MBN2	A7MBN2_HUMAN TNC protein
80	998	79.1	3320000000000	106194	Homo sapiens	Q1HE25	Q1HE25_HUMAN Actinin alpha 1 isoform b
79	1002	80.4	3330000000000	103626	Homo sapiens	P12814	ACTN1_HUMAN Alpha-actinin-1
79	321	63.4	242000000000	164715	Homo sapiens	P01023	A2MG_HUMAN Alpha-2-macroglobulin
77	979	80.2	3250000000000	103229	Homo sapiens	B4DHH3	B4DHH3_HUMAN cDNA FLJ59209, highly similar to Alpha-actinin-1
77	177	51.1	124000000000	188685	Homo sapiens	P01024	CO3_HUMAN Complement C3
76	825	60.7	3280000000000	143279	Homo sapiens	B4E1Z4	CFAB_HUMAN Complement factor B
76	632	79.6	2090000000000	105309	Homo sapiens	O43707	ACTN4_HUMAN Alpha-actinin-4
76	241	60.4	396000000000	187173	Homo sapiens	P24821-5	TENA_HUMAN Isoform 5 of Tenascin
72	224	60.1	373000000000	177005	Homo sapiens	P24821-6	TENA_HUMAN Isoform P31 of Tenascin
70	129	49.5	63400000000	189904	Homo sapiens	A4QPB0	A4QPB0_HUMAN IQ motif containing GTPase activating protein 1
70	86	17.7	19400000000	519962	Homo sapiens	Q15149-3	PLEC1_HUMAN Isoform 3 of Plectin-1
69	232	49.6	214000000000	194334	Homo sapiens	A2BHY4	A2BHY4_HUMAN Complement component C4B (Childo blood group)
66	783	93.3	3070000000000	70858.6	Homo sapiens	P13796	PLSL_HUMAN Plastin-2
63	2118	91.4	11800000000000	45398.2	Homo sapiens	P06727	APOA4_HUMAN Apolipoprotein A-IV
63	244	72.7	330000000000	90004.9	Homo sapiens	P55072	TERA_HUMAN Transitional endoplasmic reticulum ATPase
62	565	74.6	1660000000000	67933	Homo sapiens	P26038	MOES_HUMAN Moesin
61	450	69.2	1590000000000	83375	Homo sapiens	O00391	QSOX1_HUMAN Sulfhydryl oxidase 1
61	169	41	125000000000	214073	Homo sapiens	P10586	PTPRF_HUMAN Receptor-type tyrosine-protein phosphatase F
61	165	61.3	100000000000	143772	Homo sapiens	P08603	CFAH_HUMAN Complement factor H
60	1087	78.4	4370000000000	84635.7	Homo sapiens	P06681	CO2_HUMAN Complement C2
60	279	77.4	1050000000000	76214.3	Homo sapiens	P08133	ANXA6_HUMAN Annexin A6
59	273	77.2	1010000000000	75617.5	Homo sapiens	A6NN80	A6NN80_HUMAN Annexin A6, isoform CRA_c
58	413	63.6	1060000000000	92752.5	Homo sapiens	P14625	ENPL_HUMAN Endoplasmin
58	160	74.2	166000000000	95185.1	Homo sapiens	P34932	HSP74_HUMAN Heat shock 70 kDa protein 4
58	105	47.3	52300000000	183305	Homo sapiens	P11047	LAMC1_HUMAN Laminin subunit gamma-1
58	82	24.2	27900000000	334339	Homo sapiens	Q99715	COCA1_HUMAN Collagen alpha-1(XII) chain
57	429	79.1	1120000000000	67601.2	Homo sapiens	O00391-2	QSOX1_HUMAN Isoform QSOX-S of Sulfhydryl oxidase 1
57	420	50.2	981000000000	98729.9	Homo sapiens	P07900-2	HS90A_HUMAN Isoform HSP90AA1-2 of Heat shock protein HSP 90-alpha
57	298	68	671000000000	73273.4	Homo sapiens	P13667	PDIA4_HUMAN Protein disulfide-isomerase A4
57	233	65.9	425000000000	118931	Homo sapiens	P22314	UBA1_HUMAN Ubiquitin-like modifier-activating enzyme 1
57	94	24.1	37500000000	395227	Homo sapiens	P78509	RELN_HUMAN Reelin
56	235	59.1	474000000000	139227	Homo sapiens	P14543	NID1_HUMAN Nidogen-1
55	277	64	629000000000	83605	Homo sapiens	P08238	HS90B_HUMAN Heat shock protein HSP 90-beta
55	237	62.6	300000000000	107803	Homo sapiens	Q9NZ08	ERAP1_HUMAN Endoplasmic reticulum aminopeptidase 1
55	132	57.4	118000000000	131823	Homo sapiens	Q16706	MA2A1_HUMAN Alpha-mannosidase 2
54	123	45.1	125000000000	205309	Homo sapiens	P07942	LAMB1_HUMAN Laminin subunit beta-1
54	88	31.9	33200000000	227784	Homo sapiens	P35579	MYH9_HUMAN Myosin-9
53	181	62.3	453000000000	111562	Homo sapiens	Q9Y4L1	HYOU1_HUMAN Hypoxia up-regulated protein 1
53	108	48.6	42000000000	177928	Homo sapiens	Q9NYU2	UGGG1_HUMAN UDP-glucose:glycoprotein glucosyltransferase 1
52	126	31.1	92900000000	314221	Homo sapiens	Q7Z7M0	MEGF8_HUMAN Multiple epidermal growth factor-like domains protein 8
52	96	39.4	27200000000	219187	Homo sapiens	P16157-14	ANK1_HUMAN Isoform 13 of Ankyrin-1
51	319	64.7	1010000000000	103879	Homo sapiens	Q13822-3	ENPP2_HUMAN Isoform Gamma of Ectonucleotide pyrophosphatase/phosphodiesterase family member 2
51	184	61.1	207000000000	114174	Homo sapiens	Q12860	CNTN1_HUMAN Contactin-1
51	130	53.2	103000000000	128221	Homo sapiens	Q16531	DDB1_HUMAN DNA damage-binding protein 1
50	251	49.6	585000000000	133374	Homo sapiens	P07996	TSP1_HUMAN Thrombospondin-1
50	194	76.8	515000000000	53707.8	Homo sapiens	P08670	VIME_HUMAN Vimentin
50	131	36.6	138000000000	195237	Homo sapiens	Q14766	LTBP1_HUMAN Latent-transforming growth factor beta-binding protein 1
49	292	49.7	710000000000	109937	Homo sapiens	P15144	AMPN_HUMAN Aminopeptidase N
49	108	50.3	82800000000	137556	Homo sapiens	B7Z2R8	ZO2_HUMAN Tight junction protein ZO-2
48	386	68.4	1570000000000	82358.8	Homo sapiens	P19320	VCAM1_HUMAN Vascular cell adhesion protein 1
48	326	76.9	988000000000	57514.7	Homo sapiens	P07237	PDIA1_HUMAN Protein disulfide-isomerase
48	316	60.2	826000000000	72445.7	Homo sapiens	P11021	GRP78_HUMAN 78 kDa glucose-regulated protein
47	405	80.1	1590000000000	57180.7	Homo sapiens	P30101	PDIA3_HUMAN Protein disulfide-isomerase A3
47	288	61.9	555000000000	69525.7	Homo sapiens	P15311	EZRI_HUMAN Ezrin
47	199	61.3	250000000000	91068.5	Homo sapiens	C0IMJ1	C0IMJ1_HUMAN Periostin isoform thy2
47	82	28.8	33400000000	251217	Homo sapiens	Q6UVK1	CSPG4_HUMAN Chondroitin sulfate proteoglycan 4
47	80	37.8	35400000000	203110	Homo sapiens	P55268	LAMB2_HUMAN Laminin subunit beta-2
46	653	52.7	1710000000000	95713	Homo sapiens	P02671	FIBA_HUMAN Fibrinogen alpha chain
46	371	65.9	1200000000000	83428.5	Homo sapiens	B4DPQ0	C1R_HUMAN Complement C1r subcomponent
46	351	83.2	868000000000	51609.4	Homo sapiens	B4DLV7	GDIB_HUMAN Rab GDP dissociation inhibitor beta
46	195	62.1	326000000000	83779.3	Homo sapiens	P00488	F13A_HUMAN Coagulation factor XIII A chain
46	125	57.6	153000000000	96306.4	Homo sapiens	P13639	EF2_HUMAN Elongation factor 2
46	112	55.2	58600000000	97546.2	Homo sapiens	P06737	PYGL_HUMAN Glycogen phosphorylase, liver form
46	111	55	47700000000	140520	Homo sapiens	Q5JPE7	NOMO2_HUMAN Nodal modulator 2
46	101	50.4	81300000000	125046	Homo sapiens	B7Z954	B7Z954_HUMAN cDNA FLJ61560, highly similar to Tight junction protein ZO-2
46	60	37.1	12100000000	181145	Homo sapiens	Q13576	IQGA2_HUMAN Ras GTPase-activating-like protein IQGAP2
45	635	75.1	2190000000000	59983.3	Homo sapiens	P04040	CATA_HUMAN Catalase
45	359	81.3	1670000000000	32893.3	Homo sapiens	P67936-2	TPM4_HUMAN Isoform 2 of Tropomyosin alpha-4 chain
45	245	67.5	717000000000	82885.9	Homo sapiens	P26927	HGFL_HUMAN Hepatocyte growth factor-like protein
45	170	68.8	259000000000	82485	Homo sapiens	P14923	PLAK_HUMAN Junction plakoglobin
45	144	38.5	113000000000	162599	Homo sapiens	Q6YHK3	CD109_HUMAN CD109 antigen
45	97	35.9	74400000000	217227	Homo sapiens	Q13332-2	PTPRS_HUMAN Isoform PTPS-MEA of Receptor-type tyrosine-protein phosphatase S
44	456	69.1	1670000000000	71125	Homo sapiens	P11142	HSP7C_HUMAN Heat shock cognate 71 kDa protein
44	435	77.2	1390000000000	68561.1	Homo sapiens	P29401	TKT_HUMAN Transketolase
44	416	45.9	1180000000000	130188	Homo sapiens	Q86VB7-2	C163A_HUMAN Isoform Long tail variant 2 of Scavenger receptor cysteine-rich type 1 protein M130
44	222	46.9	520000000000	137766	Homo sapiens	O00533-2	CHL1_HUMAN Isoform 2 of Neural cell adhesion molecule L1-like protein
44	194	60.3	250000000000	87897.9	Homo sapiens	C0IMJ3	C0IMJ3_HUMAN Periostin isoform thy6
44	193	60.2	233000000000	87646.6	Homo sapiens	Q15063-2	POSTN_HUMAN Isoform OSF-2p1 of Periostin
44	147	56.1	244000000000	123059	Homo sapiens	P00450	CERU_HUMAN Ceruloplasmin
44	119	43	128000000000	156050	Homo sapiens	B7ZLY3	B7ZLY3_HUMAN LTBP1 protein
44	62	24.2	21200000000	283798	Homo sapiens	B2ZZ83	B2ZZ83_HUMAN Filamin B
43	217	46.3	613000000000	103589	Homo sapiens	B2RMS9	B2RMS9_HUMAN Inter-alpha (Globulin) inhibitor H4 (Plasma Kallikrein-sensitive glycoprotein)
43	217	46.3	613000000000	103584	Homo sapiens	Q14624	ITIH4_HUMAN Inter-alpha-trypsin inhibitor heavy chain H4
43	212	46.6	599000000000	104107	Homo sapiens	B7ZKJ8	B7ZKJ8_HUMAN ITIH4 protein
43	200	76.1	286000000000	57110.4	Homo sapiens	Q16851	UGPA_HUMAN UTP--glucose-1-phosphate uridylyltransferase
43	117	41.5	127000000000	155106	Homo sapiens	Q14766-3	LTBP1_HUMAN Isoform 3 of Latent-transforming growth factor beta-binding protein 1
43	115	66.3	69300000000	79330.7	Homo sapiens	P02787	TRFE_HUMAN Serotransferrin
43	89	66.2	73700000000	80219.5	Homo sapiens	A8K9U8	TRFL_HUMAN Lactotransferrin
43	89	66.2	71000000000	80238.5	Homo sapiens	B3VMW0	B3VMW0_HUMAN Lactoferrin
43	88	66.2	73600000000	80277.5	Homo sapiens	B2MV13	B2MV13_HUMAN Lactoferrin
43	80	59.8	49900000000	93306	Homo sapiens	P00747	PLMN_HUMAN Plasminogen
42	644	63.9	1820000000000	78223.5	Homo sapiens	P09871	C1S_HUMAN Complement C1s subcomponent
42	434	60.1	695000000000	100133	Homo sapiens	Q06033	ITIH3_HUMAN Inter-alpha-trypsin inhibitor heavy chain H3
42	399	79.4	1910000000000	28635.4	Homo sapiens	P67936	TPM4_HUMAN Tropomyosin alpha-4 chain
42	398	76.4	900000000000	75307.2	Homo sapiens	Q15582	BGH3_HUMAN Transforming growth factor-beta-induced protein ig-h3
42	227	63.6	506000000000	79540.8	Homo sapiens	P14780	MMP9_HUMAN Matrix metalloproteinase-9
42	212	66.3	470000000000	72522.7	Homo sapiens	B7Z507	B7Z507_HUMAN cDNA FLJ51036, highly similar to Matrix metalloproteinase-9 (EC3.4.24.35)
42	208	46.8	404000000000	124110	Homo sapiens	B4E3J7	B4E3J7_HUMAN cDNA FLJ51203, highly similar to Thrombospondin-1
42	104	42.1	131000000000	150511	Homo sapiens	P12821	ACE_HUMAN Angiotensin-converting enzyme
42	98	32.9	74600000000	207862	Homo sapiens	O15031	PLXB2_HUMAN Plexin-B2
42	82	39.3	60800000000	127825	Homo sapiens	A8MYE8	ISK5_HUMAN Serine protease inhibitor Kazal-type 5
41	223	72.3	802000000000	37509.3	Homo sapiens	Q6ZN40	Q6ZN40_HUMAN Tropomyosin 1 (Alpha), isoform CRA_f
41	181	59.8	216000000000	84171.6	Homo sapiens	C0IMJ2	C0IMJ2_HUMAN Periostin isoform thy4
41	169	80.4	290000000000	65128.2	Homo sapiens	P31939	PUR9_HUMAN Bifunctional purine biosynthesis protein PURH
41	166	80.5	279000000000	65022	Homo sapiens	A8K202	A8K202_HUMAN 5-aminoimidazole-4-carboxamide ribonucleotide formyltransferase/IMP cyclohydrolase, isoform CRA_g
41	145	61.3	263000000000	62719.3	Homo sapiens	Q05682-4	CALD1_HUMAN Isoform 1-CAD of Caldesmon
41	129	35.2	168000000000	163555	Homo sapiens	O75882	ATRN_HUMAN Attractin
41	104	73	88900000000	64339.1	Homo sapiens	P11413-2	G6PD_HUMAN Isoform Long of Glucose-6-phosphate 1-dehydrogenase
41	100	54.7	63500000000	88395.5	Homo sapiens	Q12884	SEPR_HUMAN Seprase
41	91	56.8	95600000000	66692.5	Homo sapiens	P20700	LMNB1_HUMAN Lamin-B1
41	90	58.5	80100000000	96649	Homo sapiens	Q8WUM4	PDC6I_HUMAN Programmed cell death 6-interacting protein
40	323	68.9	975000000000	70336.2	Homo sapiens	P08107	HSP71_HUMAN Heat shock 70 kDa protein 1A/1B
40	323	75.3	732000000000	51209.4	Homo sapiens	P31150	GDIA_HUMAN Rab GDP dissociation inhibitor alpha
40	278	54.2	489000000000	68676.8	Homo sapiens	P35241	RADI_HUMAN Radixin
40	257	76.6	1330000000000	29041	Homo sapiens	Q5VU66	Q5VU66_HUMAN Tropomyosin 3
40	244	83.6	817000000000	52960.5	Homo sapiens	Q13228	SBP1_HUMAN Selenium-binding protein 1
40	230	73.4	551000000000	72161.8	Homo sapiens	P03951	FA11_HUMAN Coagulation factor XI
40	198	49.3	242000000000	114773	Homo sapiens	Q02413	DSG1_HUMAN Desmoglein-1
40	112	69.5	193000000000	68117.4	Homo sapiens	P29350-3	PTN6_HUMAN Isoform 2 of Tyrosine-protein phosphatase non-receptor type 6
40	85	62.6	73100000000	79862	Homo sapiens	Q2TUW9	Q2TUW9_HUMAN Lactoferrin
40	77	57.9	62200000000	75261.6	Homo sapiens	A9UK01	A9UK01_HUMAN Rho GTPase activating protein
39	453	86.3	1340000000000	45013.3	Homo sapiens	P00558	PGK1_HUMAN Phosphoglycerate kinase 1
39	248	75	1230000000000	29036	Homo sapiens	Q5VU58	Q5VU58_HUMAN Tropomyosin 3
39	205	49.7	403000000000	95428.2	Homo sapiens	P13591	NCAM1_HUMAN Neural cell adhesion molecule 1
39	158	34.4	166000000000	160755	Homo sapiens	Q92859	NEO1_HUMAN Neogenin
39	137	41.1	257000000000	93305.5	Homo sapiens	Q05682	CALD1_HUMAN Caldesmon
39	109	51.1	144000000000	101935	Homo sapiens	Q5JSH3	WDR44_HUMAN WD repeat-containing protein 44
39	105	43.1	89900000000	111144	Homo sapiens	Q6P179	ERAP2_HUMAN Endoplasmic reticulum aminopeptidase 2
39	102	48.1	74200000000	80885.1	Homo sapiens	Q0ZGT2	NEXN_HUMAN Nexilin
39	90	41.2	96800000000	120445	Homo sapiens	Q9HBR0	S38AA_HUMAN Putative sodium-coupled neutral amino acid transporter 10
39	72	44.4	40800000000	104475	Homo sapiens	Q10567-3	AP1B1_HUMAN Isoform C of AP-1 complex subunit beta-1
39	72	44.2	41800000000	105548	Homo sapiens	Q10567	AP1B1_HUMAN AP-1 complex subunit beta-1
39	57	21.8	17800000000	287081	Homo sapiens	Q0PNF2	Q0PNF2_HUMAN FEX1
39	56	26.6	20600000000	223001	Homo sapiens	O00468	AGRIN_HUMAN Agrin
38	451	87.9	1310000000000	39875.7	Homo sapiens	P04075	ALDOA_HUMAN Fructose-bisphosphate aldolase A
38	266	54.9	576000000000	73195.4	Homo sapiens	P33908	MA1A1_HUMAN Mannosyl-oligosaccharide 1,2-alpha-mannosidase IA
38	250	71.1	1100000000000	33046.3	Homo sapiens	P07951-2	TPM2_HUMAN Isoform Epithelial TMe1 of Tropomyosin beta chain
38	217	72.5	800000000000	32734.1	Homo sapiens	Q9Y427	Q9Y427_HUMAN Putative uncharacterized protein DKFZp586K2222
38	204	49.1	404000000000	94214.9	Homo sapiens	P13591-1	NCAM1_HUMAN Isoform N-CAM 140 of Neural cell adhesion molecule 1
38	160	76.7	262000000000	53188.9	Homo sapiens	Q13867	BLMH_HUMAN Bleomycin hydrolase
38	150	78.8	259000000000	66876.9	Homo sapiens	O75083	WDR1_HUMAN WD repeat-containing protein 1
38	130	54.3	208000000000	85340.8	Homo sapiens	P20810-6	ICAL_HUMAN Isoform 6 of Calpastatin
38	128	73.4	272000000000	85483.6	Homo sapiens	P49747	COMP_HUMAN Cartilage oligomeric matrix protein
38	124	55.7	231000000000	89461.6	Homo sapiens	O95479	G6PE_HUMAN GDH/6PGL endoplasmic bifunctional protein
38	104	41.4	72000000000	95736.1	Homo sapiens	Q12906	ILF3_HUMAN Interleukin enhancer-binding factor 3
38	97	62.4	135000000000	82929.9	Homo sapiens	Q9NY33	DPP3_HUMAN Dipeptidyl peptidase 3
38	85	43.4	65400000000	123582	Homo sapiens	P54289-5	CA2D1_HUMAN Isoform Alpha-2e of Voltage-dependent calcium channel subunit alpha-2/delta-1
38	85	43.4	65000000000	123028	Homo sapiens	P54289-4	CA2D1_HUMAN Isoform Alpha-2d of Voltage-dependent calcium channel subunit alpha-2/delta-1
38	83	43.1	62100000000	124322	Homo sapiens	P54289-2	CA2D1_HUMAN Isoform Alpha-2b of Voltage-dependent calcium channel subunit alpha-2/delta-1
38	78	40.5	61200000000	122876	Homo sapiens	P20023-3	CR2_HUMAN Isoform C of Complement receptor type 2
38	73	47.4	41100000000	102229	Homo sapiens	Q86X54	Q86X54_HUMAN AP1B1 protein
37	399	71.8	899000000000	50820.2	Homo sapiens	Q9UK55	ZPI_HUMAN Protein Z-dependent protease inhibitor
37	268	64.1	904000000000	67646.3	Homo sapiens	B4DNT8	B4DNT8_HUMAN cDNA FLJ54370, highly similar to Heat shock 70 kDa protein 1
37	240	69.7	1070000000000	33082.4	Homo sapiens	A7XZE4	A7XZE4_HUMAN Beta tropomyosin isoform
37	113	48.9	113000000000	105622	Homo sapiens	Q7LBX6	Q7LBX6_HUMAN Neuropilin 2
37	111	49.1	111000000000	106198	Homo sapiens	Q7LBX7	Q7LBX7_HUMAN Neuropilin 2, isoform CRA_e
37	85	44.7	68800000000	79588.7	Homo sapiens	Q0ZGT2-2	NEXN_HUMAN Isoform 2 of Nexilin
37	80	43.8	25400000000	113672	Homo sapiens	Q9Y4E8	UBP15_HUMAN Ubiquitin carboxyl-terminal hydrolase 15
37	62	19.6	26200000000	268488	Homo sapiens	P00451	FA8_HUMAN Coagulation factor VIII
37	52	22.3	9050000000	250288	Homo sapiens	B7ZLE5	B7ZLE5_HUMAN FN1 protein
37	44	15.7	8860000000	404940	Homo sapiens	Q4LDE5	SVEP1_HUMAN Sushi, von Willebrand factor type A, EGF and pentraxin domain-containing protein 1
36	586	53.1	1550000000000	70268.9	Homo sapiens	P02671-2	FIBA_HUMAN Isoform Alpha of Fibrinogen alpha chain
36	356	67.3	1110000000000	63374.2	Homo sapiens	P06744	G6PI_HUMAN Glucose-6-phosphate isomerase
36	272	19	382000000000	283298	Homo sapiens	Q86YZ3	HORN_HUMAN Hornerin
36	271	64.6	834000000000	64208.2	Homo sapiens	B4E3B6	B4E3B6_HUMAN cDNA FLJ54408, highly similar to Heat shock 70 kDa protein 1
36	230	51.1	585000000000	102545	Homo sapiens	Q6X907	Q6X907_HUMAN Neuropilin-1
36	225	49.7	568000000000	104282	Homo sapiens	Q68DN3	Q68DN3_HUMAN Putative uncharacterized protein DKFZp781F1414
36	212	52.4	574000000000	103611	Homo sapiens	A8K9V7	A8K9V7_HUMAN cDNA FLJ77207
36	143	55.9	321000000000	77272.5	Homo sapiens	O00187	MASP2_HUMAN Mannan-binding lectin serine protease 2
36	86	60.4	47600000000	88495.2	Homo sapiens	D3DUW5	D3DUW5_HUMAN Dynamin 1-like, isoform CRA_c
36	75	45.3	54800000000	101863	Homo sapiens	O00462	MANBA_HUMAN Beta-mannosidase
36	74	18.7	70700000000	279265	Homo sapiens	Q04721	Q6IQ50_HUMAN NOTCH2 protein
36	69	44.2	43500000000	141691	Homo sapiens	O95428	PPN_HUMAN Papilin
36	47	30	10000000000	190013	Homo sapiens	P01031	CO5_HUMAN Complement C5
36	42	19.4	5220000000	285888	Homo sapiens	Q13813-2	SPTA2_HUMAN Isoform 2 of Spectrin alpha chain, brain
35	366	52.7	1380000000000	71017.2	Homo sapiens	B4DZY8	ALS_HUMAN Insulin-like growth factor-binding protein complex acid labile subunit
35	194	66.5	902000000000	32875.3	Homo sapiens	P06753	TPM3_HUMAN Tropomyosin alpha-3 chain
35	178	69	750000000000	32783.1	Homo sapiens	C9IZA2	C9IZA2_HUMAN Putative uncharacterized protein TPM1
35	125	68.7	118000000000	58506.4	Homo sapiens	P14618	KPYM_HUMAN Pyruvate kinase isozymes M1/M2
35	100	47	82900000000	109668	Homo sapiens	P12109	CO6A1_HUMAN Collagen alpha-1(VI) chain
35	39	9.3	3000000000	623648	Homo sapiens	Q96RW7	HMCN1_HUMAN Hemicentin-1
34	49	56.3	11500000000	78080.4	Trypanosoma brucei	Tb10.6k15.2520	prolyl oligopeptidase, putative
34	632	64.8	1210000000000	46512.6	Homo sapiens	P36955	PEDF_HUMAN Pigment epithelium-derived factor
34	265	71.7	878000000000	40495.5	Homo sapiens	P08567	PLEK_HUMAN Pleckstrin
34	250	80	869000000000	51957.4	Homo sapiens	D3DPU2	D3DPU2_HUMAN Adenylyl cyclase-associated protein
34	121	19.5	115000000000	249438	Homo sapiens	Q5D862	FILA2_HUMAN Filaggrin-2
34	98	49.1	116000000000	86095.3	Homo sapiens	P06396	GELS_HUMAN Gelsolin
34	67	52.6	34800000000	88617.1	Homo sapiens	A2A274	A2A274_HUMAN Aconitase 2, mitochondrial
34	65	47.6	34100000000	103959	Homo sapiens	P55786	PSA_HUMAN Puromycin-sensitive aminopeptidase
34	64	47.3	26300000000	97776.1	Homo sapiens	Q92598	HS105_HUMAN Heat shock protein 105 kDa
34	61	31.9	40300000000	148967	Homo sapiens	B1ALS2	B1ALS2_HUMAN Protein tyrosine phosphatase, receptor type, C
34	52	29.9	12500000000	134992	Homo sapiens	Q00722	PLCB2_HUMAN 1-phosphatidylinositol-4,5-bisphosphate phosphodiesterase beta-2
33	144	47.9	275000000000	75764.7	Trypanosoma brucei	Tb11.01.3110	heat shock protein 70
33	495	55.7	1830000000000	56100	Homo sapiens	P00742	FA10_HUMAN Coagulation factor X
33	316	51.7	818000000000	77175.2	Homo sapiens	P07225	PROS_HUMAN Vitamin K-dependent protein S
33	237	76.2	990000000000	43024.1	Homo sapiens	P36222	CH3L1_HUMAN Chitinase-3-like protein 1
33	227	52	1070000000000	80899.8	Homo sapiens	P48740	MASP1_HUMAN Mannan-binding lectin serine protease 1
33	165	59.8	198000000000	59217.8	Homo sapiens	Q9NZK5	CECR1_HUMAN Adenosine deaminase CECR1
33	159	67.4	295000000000	46906.8	Homo sapiens	P01009	A1AT_HUMAN Alpha-1-antitrypsin
33	140	55.1	263000000000	70855.8	Homo sapiens	B4E2L8	B4E2L8_HUMAN cDNA FLJ53487, highly similar to Coagulation factor XIII A chain (EC 2.3.2.13)
33	135	68.9	192000000000	52555	Homo sapiens	P48637	GSHB_HUMAN Glutathione synthetase
33	130	60	383000000000	46443.6	Homo sapiens	Q5VZE3	Q5VZE3_HUMAN Golgi membrane protein 1
33	122	53.2	203000000000	75629.4	Homo sapiens	B7Z4U9	B7Z4U9_HUMAN cDNA FLJ59277, highly similar to Calpastatin
33	109	58.9	241000000000	60433.6	Homo sapiens	B4DM70	B4DM70_HUMAN cDNA FLJ54451, highly similar to Stress-induced-phosphoprotein 1
33	99	57.2	92800000000	75906.4	Homo sapiens	O75326	SEM7A_HUMAN Semaphorin-7A
33	91	46.4	106000000000	85326.2	Homo sapiens	P02786	TFR1_HUMAN Transferrin receptor protein 1
33	82	53.4	67700000000	68795.6	Homo sapiens	Q96G03	PGM2_HUMAN Phosphoglucomutase-2
33	79	53.9	81200000000	76635.8	Homo sapiens	Q96C24	SYTL4_HUMAN Synaptotagmin-like protein 4
33	75	19.4	88800000000	281411	Homo sapiens	Q16744	Q16744_HUMAN Complement receptor 1
33	72	26.5	66500000000	182466	Homo sapiens	Q9Y6N7-2	Q2M1J3_HUMAN ROBO1 protein
33	55	38.6	35000000000	84480.2	Homo sapiens	P01833	PIGR_HUMAN Polymeric immunoglobulin receptor
33	47	32.7	39400000000	158280	Homo sapiens	Q76LX8	ATS13_HUMAN A disintegrin and metalloproteinase with thrombospondin motifs 13
32	184	75.8	850000000000	36545.8	Homo sapiens	P12429	ANXA3_HUMAN Annexin A3
32	183	56.7	726000000000	31923.6	Homo sapiens	B7Z596	Q1ZYL5_HUMAN Tropomyosin 1 alpha variant 6
32	174	59.2	637000000000	71323.2	Homo sapiens	P13797	PLST_HUMAN Plastin-3
32	151	61.2	351000000000	53652.5	Homo sapiens	P52209	6PGD_HUMAN 6-phosphogluconate dehydrogenase, decarboxylating
32	142	53.1	315000000000	62900.2	Homo sapiens	B4DE59	B4DE59_HUMAN cDNA FLJ60424, highly similar to Junction plakoglobin
32	123	49.5	169000000000	92962.3	Homo sapiens	P80108	PHLD_HUMAN Phosphatidylinositol-glycan-specific phospholipase D
32	122	55.2	175000000000	75854.4	Homo sapiens	Q8NBP7	PCSK9_HUMAN Proprotein convertase subtilisin/kexin type 9
32	114	63.9	167000000000	53878.3	Homo sapiens	Q02818	NUCB1_HUMAN Nucleobindin-1
32	112	50.4	179000000000	59745.2	Homo sapiens	A7MAP1	A7MAP1_HUMAN Coronin-1C_i3 protein
32	104	23.6	133000000000	147593	Homo sapiens	P35916	VGFR3_HUMAN Vascular endothelial growth factor receptor 3
32	92	49	213000000000	61756.2	Homo sapiens	Q14247	SRC8_HUMAN Src substrate cortactin
32	82	58.4	52100000000	77099	Homo sapiens	D3DVX1	D3DVX1_HUMAN Transglutaminase 3 (E polypeptide, protein-glutamine-gamma-glutamyltransferase), isoform CRA_a
32	81	65.9	77500000000	68757.3	Homo sapiens	P07358	CO8B_HUMAN Complement component C8 beta chain
32	66	19.6	47300000000	213452	Homo sapiens	Q15746	MYLK_HUMAN Myosin light chain kinase, smooth muscle
32	66	19.6	47200000000	213323	Homo sapiens	Q15746-6	MYLK_HUMAN Isoform Del-1790 of Myosin light chain kinase, smooth muscle
32	63	36.5	41100000000	111046	Homo sapiens	O94985	CSTN1_HUMAN Calsyntenin-1
32	61	40.3	47800000000	88961.6	Homo sapiens	P27487	DPP4_HUMAN Dipeptidyl peptidase 4
31	258	74.8	1310000000000	38941.8	Homo sapiens	P04083	ANXA1_HUMAN Annexin A1
31	240	67.6	524000000000	48712.2	Homo sapiens	P29622	KAIN_HUMAN Kallistatin
31	197	51.6	926000000000	83399.3	Homo sapiens	P48740-2	MASP1_HUMAN Isoform MASP-3 of Mannan-binding lectin serine protease 1
31	186	64.7	488000000000	65216.8	Homo sapiens	Q16610-4	ECM1_HUMAN Isoform 4 of Extracellular matrix protein 1
31	169	48.5	377000000000	82492.9	Homo sapiens	B1AHL2	B1AHL2_HUMAN Fibulin 1
31	155	58.1	378000000000	61641.2	Homo sapiens	B4DPH5	B4DPH5_HUMAN cDNA FLJ55496, highly similar to Aminopeptidase N (EC 3.4.11.2)
31	132	56	152000000000	50798.5	Homo sapiens	B3KS79	AACT_HUMAN Alpha-1-antichymotrypsin
31	123	58.1	458000000000	37710.6	Homo sapiens	P37837	TALDO_HUMAN Transaldolase
31	120	53.9	221000000000	76084.2	Homo sapiens	Q8N4S1	Q8N4S1_HUMAN Proliferation-inducing protein 33
31	101	55.4	172000000000	53907.7	Homo sapiens	B3KN06	B3KN06_HUMAN cDNA FLJ13143 fis, clone NT2RP3003230, highly similar to Coronin-1C
31	98	54.7	88200000000	71667.6	Homo sapiens	B7Z904	B7Z904_HUMAN Thioredoxin reductase 1
31	77	44.5	71700000000	109257	Homo sapiens	P19021-5	AMD_HUMAN Isoform 5 of Peptidyl-glycine alpha-amidating monooxygenase
31	72	31.2	48700000000	157878	Homo sapiens	P08581	MET_HUMAN Hepatocyte growth factor receptor
31	65	27.5	31900000000	142030	Homo sapiens	O60610	Q6URC4_HUMAN Diaphanous 1
31	63	34.2	42100000000	118765	Homo sapiens	P14735	IDE_HUMAN Insulin-degrading enzyme
31	62	64.2	42000000000	57980	Homo sapiens	P12081	SYHC_HUMAN Histidyl-tRNA synthetase, cytoplasmic
31	62	35.9	43100000000	109896	Homo sapiens	O94985-2	CSTN1_HUMAN Isoform Alcalpha1 of Calsyntenin-1
31	59	11.1	37700000000	374810	Homo sapiens	P13611	CSPG2_HUMAN Versican core protein
31	56	34.9	30500000000	109786	Homo sapiens	B0BCZ3	B0BCZ3_HUMAN Glutamyl aminopeptidase (Aminopeptidase A)
30	476	79.5	1240000000000	27915.8	Homo sapiens	P63104	1433Z_HUMAN 14-3-3 protein zeta/delta
30	447	63.9	2130000000000	53146.8	Homo sapiens	P00740	FA9_HUMAN Coagulation factor IX
30	205	39.7	312000000000	87968.7	Homo sapiens	P05067	A4_HUMAN Amyloid beta A4 protein
30	173	63	343000000000	69919.5	Homo sapiens	P09172	DOPO_HUMAN Dopamine beta-hydroxylase
30	112	58.5	215000000000	51710	Homo sapiens	P31146	COR1A_HUMAN Coronin-1A
30	104	74.6	170000000000	34446.5	Homo sapiens	O15144	ARPC2_HUMAN Actin-related protein 2/3 complex subunit 2
30	97	42.5	134000000000	94974.3	Homo sapiens	Q08554-2	DSC1_HUMAN Isoform DG3 of Desmocollin-1
30	83	58.7	78300000000	74964.9	Homo sapiens	P08253	MMP2_HUMAN 72 kDa type IV collagenase
30	73	28.2	61000000000	145228	Homo sapiens	Q92823-5	NRCAM_HUMAN Isoform 5 of Neuronal cell adhesion molecule
30	70	52.1	46700000000	65473.3	Homo sapiens	Q10471	GALT2_HUMAN Polypeptide N-acetylgalactosaminyltransferase 2
30	59	23	44400000000	176945	Homo sapiens	B2RU10	B2RU10_HUMAN EIF4G1 protein
30	46	36.7	13700000000	107448	Homo sapiens	B3KXY9	HXK1_HUMAN Isoform TB of Hexokinase-1
30	44	42.3	37400000000	74423.5	Homo sapiens	P02545	LMNA_HUMAN Lamin-A/C
30	39	29.1	6650000000	163843	Homo sapiens	Q96P48	ARAP1_HUMAN Arf-GAP with Rho-GAP domain, ANK repeat and PH domain-containing protein 1
29	98	40.3	139000000000	81218.5	Trypanosoma brucei	Tb10.26.1080	heat shock protein 83
29	2045	74	10700000000000	38405.4	Homo sapiens	P02750	A2GL_HUMAN Leucine-rich alpha-2-glycoprotein
29	1932	74	9390000000000	38395.4	Homo sapiens	Q68CK4	Q68CK4_HUMAN Leucine-rich alpha-2-glycoprotein
29	254	54.6	523000000000	37486.1	Homo sapiens	P22626	ROA2_HUMAN Heterogeneous nuclear ribonucleoproteins A2/B1
29	210	81.8	691000000000	35993.2	Homo sapiens	P08758	ANXA5_HUMAN Annexin A5
29	193	45	674000000000	72905.7	Homo sapiens	Q04756	HGFA_HUMAN Hepatocyte growth factor activator
29	176	71.7	631000000000	27850.6	Homo sapiens	P78417	GSTO1_HUMAN Glutathione S-transferase omega-1
29	145	51.3	342000000000	81320.7	Homo sapiens	P23142	FBLN1_HUMAN Fibulin-1
29	109	67.9	130000000000	54560.2	Homo sapiens	P02774	VTDB_HUMAN Vitamin D-binding protein
29	94	33	133000000000	91324.5	Homo sapiens	Q00839	HNRPU_HUMAN Heterogeneous nuclear ribonucleoprotein U
29	82	61.9	105000000000	76521.9	Homo sapiens	Q86UX7	URP2_HUMAN Fermitin family homolog 3
29	80	75.3	43900000000	52862.7	Homo sapiens	C9JSK2	Q5TFM2_HUMAN Complement factor H
29	79	54.6	54100000000	72218.2	Homo sapiens	Q9NQ79	CRAC1_HUMAN Cartilage acidic protein 1
29	73	45.7	61100000000	108549	Homo sapiens	P35443	TSP4_HUMAN Thrombospondin-4
29	73	43.3	114000000000	107800	Homo sapiens	A6NJE8	FCRL5_HUMAN Fc receptor-like protein 5
29	68	51	51400000000	61144.1	Homo sapiens	P06865	HEXA_HUMAN Beta-hexosaminidase subunit alpha
29	62	65.5	52100000000	52088.9	Homo sapiens	Q02790	FKBP4_HUMAN Peptidyl-prolyl cis-trans isomerase FKBP4
29	56	47.2	35600000000	100678	Homo sapiens	P52790	HXK3_HUMAN Hexokinase-3
29	49	13.1	27200000000	293584	Homo sapiens	Q14315	FLNC_HUMAN Filamin-C
29	46	40.6	16100000000	82516.1	Homo sapiens	P07384	CAN1_HUMAN Calpain-1 catalytic subunit
29	34	17.8	4130000000	281192	Homo sapiens	P02549	SPTA1_HUMAN Spectrin alpha chain, erythrocyte
28	264	71.4	1100000000000	34486.3	Homo sapiens	P25311	ZA2G_HUMAN Zinc-alpha-2-glycoprotein
28	191	54.8	423000000000	38860.1	Homo sapiens	P09651	ROA1_HUMAN Heterogeneous nuclear ribonucleoprotein A1
28	182	50.2	504000000000	66242.7	Homo sapiens	Q08380	LG3BP_HUMAN Galectin-3-binding protein
28	179	60.8	471000000000	63688.6	Homo sapiens	B1AVU8	B1AVU8_HUMAN Prosaposin
28	164	75.9	380000000000	40121.8	Homo sapiens	B7Z5E3	B7Z5E3_HUMAN L-lactate dehydrogenase
28	160	65.1	224000000000	42855.1	Homo sapiens	P30740	ILEU_HUMAN Leukocyte elastase inhibitor
28	147	76.3	286000000000	25148.6	Homo sapiens	P30041	PRDX6_HUMAN Peroxiredoxin-6
28	122	59.6	230000000000	45889.1	Homo sapiens	P00738	HPT_HUMAN Haptoglobin
28	117	72.8	217000000000	47510.4	Homo sapiens	P06733	ENOA_HUMAN Alpha-enolase
28	79	66.9	95500000000	58451.4	Homo sapiens	P04745	AMY1_HUMAN Alpha-amylase 1
28	76	67.7	152000000000	40695.7	Homo sapiens	P07355-2	ANXA2_HUMAN Isoform 2 of Annexin A2
28	75	64.5	77200000000	56524.5	Homo sapiens	P54578	UBP14_HUMAN Ubiquitin carboxyl-terminal hydrolase 14
28	70	57.1	61500000000	51107.3	Homo sapiens	Q9NVA2-2	SEP11_HUMAN Isoform 2 of Septin-11
28	68	48.7	51700000000	70897.8	Homo sapiens	P11940	PABP1_HUMAN Polyadenylate-binding protein 1
28	61	46.9	35600000000	68443	Homo sapiens	D3DT26	D3DT26_HUMAN Guanylate binding protein 1, interferon-inducible, 67kDa, isoform CRA_a
28	60	43.6	55400000000	93843.3	Homo sapiens	O15394	NCAM2_HUMAN Neural cell adhesion molecule 2
28	60	46.9	31500000000	68429	Homo sapiens	Q5D1D5	Q5D1D5_HUMAN Guanylate binding protein 1
28	60	46.9	31000000000	68415	Homo sapiens	P32455	GBP1_HUMAN Interferon-induced guanylate-binding protein 1
28	57	53.4	31200000000	68901.6	Homo sapiens	A8K2U5	A8K2U5_HUMAN Premature ovarian failure, 1B, isoform CRA_b
28	55	51.3	20300000000	68702.3	Homo sapiens	P38606	VATA_HUMAN V-type proton ATPase catalytic subunit A
28	54	56	27000000000	60190.1	Homo sapiens	P50990	TCPQ_HUMAN T-complex protein 1 subunit theta
28	54	31.1	18100000000	122698	Homo sapiens	Q8N3T6	T132C_HUMAN Transmembrane protein 132C
28	42	40.5	17900000000	88710.4	Homo sapiens	Q16666	IF16_HUMAN Gamma-interferon-inducible protein 16
28	40	44.2	17400000000	82877.9	Homo sapiens	D3DUZ3	D3DUZ3_HUMAN Interferon, gamma-inducible protein 16, isoform CRA_a
28	34	43	8210000000	102680	Homo sapiens	Q7KZF4	SND1_HUMAN Staphylococcal nuclease domain-containing protein 1
27	405	64.5	2160000000000	48311.8	Homo sapiens	P27797	CALR_HUMAN Calreticulin
27	394	43.7	2290000000000	58573.3	Homo sapiens	P10909-2	CLUS_HUMAN Isoform 2 of Clusterin
27	173	69.9	211000000000	56558.9	Homo sapiens	P06576	ATPB_HUMAN ATP synthase subunit beta, mitochondrial
27	152	71.1	363000000000	46474.8	Homo sapiens	P17174	AATC_HUMAN Aspartate aminotransferase, cytoplasmic
27	142	50.4	186000000000	65785.7	Homo sapiens	Q13740	CD166_HUMAN CD166 antigen
27	138	55.1	333000000000	61103.1	Homo sapiens	B4DJQ5	GLU2B_HUMAN Glucosidase 2 subunit beta
27	134	52.2	445000000000	54413.4	Homo sapiens	Q15084-2	PDIA6_HUMAN Isoform 2 of Protein disulfide-isomerase A6
27	129	56.3	217000000000	80529.4	Homo sapiens	B4DM05	B4DM05_HUMAN cDNA FLJ51241, highly similar to Nidogen-1
27	115	53.8	206000000000	68620.3	Homo sapiens	B4DL67	B4DL67_HUMAN cDNA FLJ53392, highly similar to Ubiquitin-activating enzyme E1
27	109	47.4	49900000000	53057.9	Homo sapiens	P01008	ANT3_HUMAN Antithrombin-III
27	102	8	86600000000	435276	Homo sapiens	P20930	FILA_HUMAN Filaggrin
27	98	53.8	270000000000	49092	Homo sapiens	B7Z3K9	B7Z3K9_HUMAN Fructose-bisphosphate aldolase
27	94	55.6	116000000000	65072.5	Homo sapiens	Q8IXL6	DMP4_HUMAN Dentin matrix protein 4
27	93	34.2	154000000000	119878	Homo sapiens	B1B0D4	B1B0D4_HUMAN ADAMTS-like 2
27	93	66.1	170000000000	36110.3	Homo sapiens	P09525	ANXA4_HUMAN Annexin A4
27	90	64.9	161000000000	50491.8	Homo sapiens	Q07960	RHG01_HUMAN Rho GTPase-activating protein 1
27	87	49.6	65500000000	82621.4	Homo sapiens	P54802	ANAG_HUMAN Alpha-N-acetylglucosaminidase
27	86	35.6	115000000000	100264	Homo sapiens	P19022	CADH2_HUMAN Cadherin-2
27	80	63.4	184000000000	40815.4	Homo sapiens	Q9UNZ2-5	NSF1C_HUMAN Isoform 3 of NSFL1 cofactor p47
27	80	75.5	92600000000	41677.6	Homo sapiens	Q15435	PP1R7_HUMAN Protein phosphatase 1 regulatory subunit 7
27	79	66.2	104000000000	56564.7	Homo sapiens	P28838	AMPL_HUMAN Cytosol aminopeptidase
27	75	33.7	61900000000	107080	Homo sapiens	D3DRR6	D3DRR6_HUMAN Inter-alpha (Globulin) inhibitor H2, isoform CRA_a
27	73	31.9	56100000000	127313	Homo sapiens	P35590	TIE1_HUMAN Tyrosine-protein kinase receptor Tie-1
27	70	74.8	59500000000	47207.7	Homo sapiens	P43034	LIS1_HUMAN Platelet-activating factor acetylhydrolase IB subunit alpha
27	69	46.2	31700000000	84571.6	Homo sapiens	D3DR24	D3DR24_HUMAN Exostoses (Multiple) 2, isoform CRA_a
27	68	38	43300000000	98968.8	Homo sapiens	P01130	LDLR_HUMAN Low-density lipoprotein receptor
27	65	54.6	38100000000	55488.4	Homo sapiens	P00352	AL1A1_HUMAN Retinal dehydrogenase 1
27	59	47.9	18700000000	83273.6	Homo sapiens	P13010	XRCC5_HUMAN X-ray repair cross-complementing protein 5
27	52	18.4	32100000000	256835	Homo sapiens	Q9UM47	NOTC3_HUMAN Neurogenic locus notch homolog protein 3
27	48	45.7	18300000000	84171.4	Homo sapiens	Q13835	PKP1_HUMAN Plakophilin-1
27	48	41.9	17400000000	88388.1	Homo sapiens	P05164-3	PERM_HUMAN Isoform A of Myeloperoxidase
27	43	51.5	12700000000	75789	Homo sapiens	Q8WZA1	PMGT1_HUMAN Protein O-linked-mannose beta-1,2-N-acetylglucosaminyltransferase 1
27	41	56.8	16300000000	70601.2	Homo sapiens	Q9NQW7	XPP1_HUMAN Xaa-Pro aminopeptidase 1
27	41	26.8	17100000000	109501	Homo sapiens	O14974-4	MYPT1_HUMAN Isoform 4 of Protein phosphatase 1 regulatory subunit 12A
26	1756	49.2	9110000000000	53408.4	Homo sapiens	Q53YY1	Q53YY1_HUMAN Angiotensinogen (Serine (Or cysteine) proteinase inhibitor, clade A (Alpha-1 antiproteinase, antitrypsin), member 8)
26	1228	49.2	6280000000000	53438.5	Homo sapiens	P01019	ANGT_HUMAN Angiotensinogen
26	439	92.9	1490000000000	22562.2	Homo sapiens	P37802	TAGL2_HUMAN Transgelin-2
26	420	72	2420000000000	36398.8	Homo sapiens	B3KTX9	B3KTX9_HUMAN cDNA FLJ38939 fis, clone NT2NE2015747, highly similar to COMPLEMENT C2 (EC 3.4.21.43)
26	288	83.2	923000000000	36527.5	Homo sapiens	O00151	PDLI1_HUMAN PDZ and LIM domain protein 1
26	281	76	822000000000	29344.6	Homo sapiens	P62258	1433E_HUMAN 14-3-3 protein epsilon
26	117	75.6	148000000000	39775.5	Homo sapiens	Q6IBS0	TWF2_HUMAN Twinfilin-2
26	116	43.8	256000000000	72576	Homo sapiens	P43121	MUC18_HUMAN Cell surface glycoprotein MUC18
26	93	35.7	229000000000	71350.3	Homo sapiens	P08195-4	4F2_HUMAN Isoform 4 of 4F2 cell-surface antigen heavy chain
26	80	71.2	90500000000	58390.4	Homo sapiens	P04746	AMYP_HUMAN Pancreatic alpha-amylase
26	77	68.7	72300000000	44128.4	Homo sapiens	Q9UQ80	PA2G4_HUMAN Proliferation-associated protein 2G4
26	69	44.8	50100000000	60301.2	Homo sapiens	Q13094	LCP2_HUMAN Lymphocyte cytosolic protein 2
26	67	62.9	56800000000	55805.4	Homo sapiens	P43490	NAMPT_HUMAN Nicotinamide phosphoribosyltransferase
26	63	61.1	33100000000	60521.5	Homo sapiens	B4DGC9	B4DGC9_HUMAN cDNA FLJ59504, highly similar to Dynamin-1-like protein (EC 3.6.5.5)
26	61	56.5	44100000000	62876.3	Homo sapiens	P23141-2	EST1_HUMAN Isoform 2 of Liver carboxylesterase 1
26	60	39.1	44000000000	87981.2	Homo sapiens	Q06481	APLP2_HUMAN Amyloid-like protein 2
26	57	52.1	41700000000	82756.6	Homo sapiens	C9JIF9	ACPH_HUMAN Acylamino-acid-releasing enzyme
26	56	38.3	26900000000	114250	Homo sapiens	Q8IWV2	CNTN4_HUMAN Contactin-4
26	54	54.5	28700000000	60335	Homo sapiens	Q14554	PDIA5_HUMAN Protein disulfide-isomerase A5
26	52	53.5	24200000000	61224.7	Homo sapiens	P10809	CH60_HUMAN 60 kDa heat shock protein, mitochondrial
26	51	51.2	53300000000	47007.4	Homo sapiens	P05455	LA_HUMAN Lupus La protein
26	51	58.2	21700000000	66070	Homo sapiens	P23368	MAOM_HUMAN NAD-dependent malic enzyme, mitochondrial
26	46	41.7	24300000000	87903.7	Homo sapiens	P42224	STAT1_HUMAN Signal transducer and activator of transcription 1-alpha/beta
26	40	46	13700000000	71678	Homo sapiens	Q9Y5K6	CD2AP_HUMAN CD2-associated protein
26	39	45.7	11500000000	85354.1	Homo sapiens	O60568	PLOD3_HUMAN Procollagen-lysine,2-oxoglutarate 5-dioxygenase 3
26	36	20.2	20300000000	169847	Homo sapiens	Q9UBG0	MRC2_HUMAN C-type mannose receptor 2
26	35	44.4	12100000000	90377.7	Homo sapiens	P51692	STA5B_HUMAN Signal transducer and activator of transcription 5B
26	35	34.9	8710000000	98404.9	Homo sapiens	P50570	DYN2_HUMAN Dynamin-2
26	34	26	8340000000	121516	Homo sapiens	P27816	MAP4_HUMAN Microtubule-associated protein 4
26	31	24.5	11500000000	152284	Homo sapiens	Q9UKV3	ACINU_HUMAN Apoptotic chromatin condensation inducer in the nucleus
26	31	22.9	7500000000	162561	Homo sapiens	D3DUV3	D3DUV3_HUMAN Alpha-2-macroglobulin-like 1, isoform CRA_b
26	29	26.6	4200000000	142717	Homo sapiens	Q9C0C9	UBE2O_HUMAN Ubiquitin-conjugating enzyme E2 O
25	1219	46.7	6200000000000	51347	Homo sapiens	B4E1B3	B4E1B3_HUMAN cDNA FLJ53950, highly similar to Angiotensinogen
25	376	88	1270000000000	32779	Homo sapiens	Q8N7G1	PNPH_HUMAN Purine nucleoside phosphorylase
25	277	60.4	1220000000000	42910	Homo sapiens	Q9UGM5	FETUB_HUMAN Fetuin-B
25	224	79.2	221000000000	46772.9	Homo sapiens	P16930	FAAA_HUMAN Fumarylacetoacetase
25	216	74	625000000000	52570.5	Homo sapiens	P15169	CBPN_HUMAN Carboxypeptidase N catalytic chain
25	174	42.1	519000000000	73737.8	Homo sapiens	D3DNN4	D3DNN4_HUMAN Butyrylcholinesterase, isoform CRA_b
25	159	65.9	431000000000	55346	Homo sapiens	P12955	PEPD_HUMAN Xaa-Pro dipeptidase
25	154	54.4	326000000000	52280.2	Homo sapiens	A8K008	Q5EFE5_HUMAN Anti-RhD monoclonal T125 gamma1 heavy chain
25	136	80	383000000000	44006.6	Homo sapiens	P04278	SHBG_HUMAN Sex hormone-binding globulin
25	125	58.2	279000000000	47930.9	Homo sapiens	B4DL86	B4DL86_HUMAN 6-phosphogluconate dehydrogenase, decarboxylating
25	101	65.9	240000000000	48312.6	Homo sapiens	Q8NBS9	TXND5_HUMAN Thioredoxin domain-containing protein 5
25	101	57.9	68400000000	52964.2	Homo sapiens	C9JC84	FIBG_HUMAN Fibrinogen gamma chain
25	96	53.9	179000000000	54408	Homo sapiens	Q9BTY2	FUCO2_HUMAN Plasma alpha-L-fucosidase
25	93	77.4	178000000000	51798.3	Homo sapiens	P13489	RINI_HUMAN Ribonuclease inhibitor
25	81	15.3	95700000000	179497	Homo sapiens	P39060	COIA1_HUMAN Collagen alpha-1(XVIII) chain
25	73	48.9	114000000000	63566.6	Homo sapiens	P07686	HEXB_HUMAN Beta-hexosaminidase subunit beta
25	72	24.1	284000000000	147137	Homo sapiens	Q12913	PTPRJ_HUMAN Receptor-type tyrosine-protein phosphatase eta
25	72	72	115000000000	36914.7	Homo sapiens	P14550	AK1A1_HUMAN Alcohol dehydrogenase [NADP+]
25	64	27	54700000000	123090	Homo sapiens	Q14126	DSG2_HUMAN Desmoglein-2
25	59	52.8	55800000000	51070.6	Homo sapiens	B4DN40	B4DN40_HUMAN cDNA FLJ54368, highly similar to Phosphoglucomutase-2 (EC 5.4.2.2)
25	58	46.8	21000000000	76072.4	Homo sapiens	Q86SF2	GALT7_HUMAN N-acetylgalactosaminyltransferase 7
25	56	42.3	41900000000	69829.6	Homo sapiens	O60506	HNRPQ_HUMAN Heterogeneous nuclear ribonucleoprotein Q
25	54	41.4	26200000000	101844	Homo sapiens	P19827	ITIH1_HUMAN Inter-alpha-trypsin inhibitor heavy chain H1
25	54	54.6	24000000000	73563.2	Homo sapiens	P48506	GSH1_HUMAN Glutamate--cysteine ligase catalytic subunit
25	52	33.8	93300000000	76670.1	Homo sapiens	P19338	NUCL_HUMAN Nucleolin
25	48	45.2	60000000000	69781.6	Homo sapiens	B4DRM3	IF4B_HUMAN Eukaryotic translation initiation factor 4B
25	46	28.5	13400000000	97378.8	Homo sapiens	P11216	PYGB_HUMAN Glycogen phosphorylase, brain form
25	42	32.5	22400000000	90583.9	Homo sapiens	P22735	TGM1_HUMAN Protein-glutamine gamma-glutamyltransferase K
25	38	11.5	9240000000	314386	Homo sapiens	Q9NR99	MXRA5_HUMAN Matrix-remodeling-associated protein 5
25	37	49.4	9310000000	76662.6	Homo sapiens	P18054	LOX12_HUMAN Arachidonate 12-lipoxygenase, 12S-type
25	37	52.4	14100000000	59484.7	Homo sapiens	P54577	SYYC_HUMAN Tyrosyl-tRNA synthetase, cytoplasmic
25	33	38.3	15600000000	67801.7	Homo sapiens	Q03252	LMNB2_HUMAN Lamin-B2
24	46	70.8	23200000000	56157.2	Trypanosoma brucei	Tb11.02.4440	aminopeptidase, putative
24	777	60.4	2270000000000	46666	Homo sapiens	P05543	THBG_HUMAN Thyroxine-binding globulin
24	364	68.5	969000000000	36923.1	Homo sapiens	P07195	LDHB_HUMAN L-lactate dehydrogenase B chain
24	324	24.2	748000000000	104489	Homo sapiens	B2RCS5	B2RCS5_HUMAN Actinin, alpha 2, isoform CRA_b
24	135	48.4	265000000000	40000.2	Homo sapiens	P50552	VASP_HUMAN Vasodilator-stimulated phosphoprotein
24	118	58.4	138000000000	55154.6	Homo sapiens	P11597	CETP_HUMAN Cholesteryl ester transfer protein
24	115	43.4	364000000000	59095	Homo sapiens	B4DPQ7	PROC_HUMAN Vitamin K-dependent protein C
24	110	25.9	279000000000	68665.9	Homo sapiens	Q58FF7	H90B3_HUMAN Putative heat shock protein HSP 90-beta-3
24	102	55.4	206000000000	48789.8	Homo sapiens	P61978-3	HNRPK_HUMAN Isoform 3 of Heterogeneous nuclear ribonucleoprotein K
24	98	66.7	131000000000	50835.4	Homo sapiens	P68363	TBA1B_HUMAN Tubulin alpha-1B chain
24	92	57.4	84200000000	56826.6	Homo sapiens	P00390	GSHR_HUMAN Glutathione reductase, mitochondrial
24	88	15.8	264000000000	196005	Homo sapiens	D3YTG3	TARSH_HUMAN Target of Nesh-SH3
24	88	84.1	150000000000	28999.8	Homo sapiens	Q9Y696	CLIC4_HUMAN Chloride intracellular channel protein 4
24	86	44.5	155000000000	70099.1	Homo sapiens	P00748	FA12_HUMAN Coagulation factor XII
24	80	75.2	65600000000	27964.3	Homo sapiens	P31944	CASPE_HUMAN Caspase-14
24	79	57.4	95200000000	56611.8	Homo sapiens	P02675	FIBB_HUMAN Fibrinogen beta chain
24	76	59.8	87600000000	58336.4	Homo sapiens	P19961	AMY2B_HUMAN Alpha-amylase 2B
24	76	59.7	83000000000	48491.7	Homo sapiens	Q9UJU6	DBNL_HUMAN Drebrin-like protein
24	74	64	58300000000	42963.5	Homo sapiens	P35237	SPB6_HUMAN Serpin B6
24	73	24.3	143000000000	111272	Homo sapiens	Q6IQ28	Q6IQ28_HUMAN Tyrosine-protein kinase receptor
24	72	43.2	101000000000	50855.3	Homo sapiens	Q14314	FGL2_HUMAN Fibroleukin
24	70	42.2	105000000000	85190.8	Homo sapiens	Q16853	AOC3_HUMAN Membrane primary amine oxidase
24	69	62.9	60900000000	62748.9	Homo sapiens	Q16555	DPYL2_HUMAN Dihydropyrimidinase-related protein 2
24	65	61.6	47100000000	50335.9	Homo sapiens	D3DQX5	D3DQX5_HUMAN Nucleobindin 2, isoform CRA_a
24	63	74.3	53100000000	46707.3	Homo sapiens	P49407-2	ARRB1_HUMAN Isoform 1B of Beta-arrestin-1
24	63	58.9	54100000000	58326.8	Homo sapiens	Q13177	PAK2_HUMAN Serine/threonine-protein kinase PAK 2
24	61	25.7	45900000000	137801	Homo sapiens	Q2TTR7	Q2TTR7_HUMAN Cell growth inhibiting protein 40
24	59	21.1	47900000000	128571	Homo sapiens	Q8IUL8	CILP2_HUMAN Cartilage intermediate layer protein 2
24	59	67.4	47500000000	44970.9	Homo sapiens	Q9NTK5	OLA1_HUMAN Obg-like ATPase 1
24	54	63.5	24600000000	44634.9	Homo sapiens	B3W5Y6	B3W5Y6_HUMAN Squamous cell carcinoma antigen-1 isoform SCCA-PD
24	50	32.6	38300000000	119909	Homo sapiens	Q6UY14	ATL4_HUMAN ADAMTS-like protein 4
24	50	54.5	18900000000	57646.1	Homo sapiens	P05186	PPBT_HUMAN Alkaline phosphatase, tissue-nonspecific isozyme
24	48	47	12200000000	73380.9	Homo sapiens	P42357	HUTH_HUMAN Histidine ammonia-lyase
24	47	72.3	27600000000	47990.6	Homo sapiens	P20062	TCO2_HUMAN Transcobalamin-2
24	42	47.2	32600000000	64655.7	Homo sapiens	P02748	CO9_HUMAN Complement component C9
24	42	13.5	20700000000	214383	Homo sapiens	Q5JRA6	MIA3_HUMAN Melanoma inhibitory activity protein 3
24	41	30.6	16800000000	100340	Homo sapiens	Q13435	SF3B2_HUMAN Splicing factor 3B subunit 2
24	40	26.2	12300000000	113880	Homo sapiens	P09874	PARP1_HUMAN Poly [ADP-ribose] polymerase 1
24	37	30.9	17400000000	96307.3	Homo sapiens	Q9BUJ2	HNRL1_HUMAN Heterogeneous nuclear ribonucleoprotein U-like protein 1
24	37	26.1	10500000000	138085	Homo sapiens	Q86VP6	CAND1_HUMAN Cullin-associated NEDD8-dissociated protein 1
24	37	21.9	11100000000	174640	Homo sapiens	Q8N2S1-2	LTBP4_HUMAN Isoform LTBP-4S of Latent-transforming growth factor beta-binding protein 4
24	35	24.6	22900000000	158306	Homo sapiens	Q8TER0	SNED1_HUMAN Sushi, nidogen and EGF-like domain-containing protein 1
23	461	80	1390000000000	31075.7	Homo sapiens	D3DUS9	D3DUS9_HUMAN Triosephosphate isomerase
23	394	64.8	1540000000000	40703.1	Homo sapiens	P08571	CD14_HUMAN Monocyte differentiation antigen CD14
23	377	81.8	2340000000000	22062.7	Homo sapiens	P32119	PRDX2_HUMAN Peroxiredoxin-2
23	218	76	481000000000	28196	Homo sapiens	P31946	1433B_HUMAN 14-3-3 protein beta/alpha
23	203	40.2	644000000000	58680	Homo sapiens	Q5NKV8	Q5NKV8_HUMAN Intercellular adhesion molecule 1
23	203	40	644000000000	58622.9	Homo sapiens	P05362	ICAM1_HUMAN Intercellular adhesion molecule 1
23	172	70.1	233000000000	42134.4	Homo sapiens	P63261	ACTG_HUMAN Actin, cytoplasmic 2
23	170	56	591000000000	45064.9	Homo sapiens	P07339	CATD_HUMAN Cathepsin D
23	164	56.7	353000000000	52408.3	Homo sapiens	Q6N089	Q6N089_HUMAN Putative uncharacterized protein DKFZp686P15220
23	162	73.4	401000000000	28049	Homo sapiens	P27348	1433T_HUMAN 14-3-3 protein theta
23	149	65.3	331000000000	47182.7	Homo sapiens	Q16610-2	ECM1_HUMAN Isoform 1b of Extracellular matrix protein 1
23	105	7.8	171000000000	273948	Homo sapiens	Q9Y4G6	TLN2_HUMAN Talin-2
23	93	60	119000000000	50665.2	Homo sapiens	P68366	TBA4A_HUMAN Tubulin alpha-4A chain
23	93	31.3	136000000000	97782	Homo sapiens	Q14118	DAG1_HUMAN Dystroglycan
23	87	33.4	154000000000	87857.1	Homo sapiens	P33151	CADH5_HUMAN Cadherin-5
23	83	66.7	148000000000	39153	Homo sapiens	O14745	NHRF1_HUMAN Na(+)/H(+) exchange regulatory cofactor NHE-RF1
23	82	47.8	76400000000	68564.2	Homo sapiens	P28799	GRN_HUMAN Granulins
23	79	37.1	157000000000	64781.6	Homo sapiens	Q14520	HABP2_HUMAN Hyaluronan-binding protein 2
23	78	31.1	129000000000	104562	Homo sapiens	P40189	IL6RB_HUMAN Interleukin-6 receptor subunit beta
23	63	69.8	92400000000	45627.7	Homo sapiens	Q08495	DEMA_HUMAN Dematin
23	60	41.5	58600000000	63539	Homo sapiens	Q6P4A8	PLBL1_HUMAN Putative phospholipase B-like 1
23	57	48.9	102000000000	74496.5	Homo sapiens	B7Z6A6	B7Z6A6_HUMAN cDNA FLJ52420, highly similar to Fc receptor-like protein 5
23	57	38.5	68700000000	72015	Homo sapiens	B4DGP8	CALX_HUMAN Calnexin
23	50	46.4	51700000000	57240.8	Homo sapiens	P05546	HEP2_HUMAN Heparin cofactor 2
23	46	65.4	35900000000	46716.7	Homo sapiens	Q14240-2	IF4A2_HUMAN Isoform 2 of Eukaryotic initiation factor 4A-II
23	45	38.1	35600000000	77858.6	Homo sapiens	B7Z5K2	B7Z5K2_HUMAN cDNA FLJ54289, highly similar to Neural cell adhesion molecule 2
23	45	17	20600000000	235546	Homo sapiens	O43157	PLXB1_HUMAN Plexin-B1
23	45	51.9	14900000000	69005.6	Homo sapiens	Q06124	PTN11_HUMAN Tyrosine-protein phosphatase non-receptor type 11
23	44	22.2	24500000000	142227	Homo sapiens	A1L3U4	A1L3U4_HUMAN PCDH24 protein
23	43	40.9	27200000000	83447.6	Homo sapiens	P16284	PECA1_HUMAN Platelet endothelial cell adhesion molecule
23	42	34.9	46500000000	79329.4	Homo sapiens	Q96QH2	PRAM_HUMAN PML-RARA-regulated adapter molecule 1
23	41	30	19200000000	115274	Homo sapiens	Q0VD83	AB48R_HUMAN Apolipoprotein B-100 receptor
23	39	48.3	14700000000	58584.2	Homo sapiens	O60749	SNX2_HUMAN Sorting nexin-2
23	38	24.6	12600000000	113609	Homo sapiens	B4DJ30	GANAB_HUMAN Isoform 2 of Neutral alpha-glucosidase AB
23	37	43.8	15500000000	80297.9	Homo sapiens	Q8NBF2	NHLC2_HUMAN NHL repeat-containing protein 2
23	37	42.7	19900000000	60273.9	Homo sapiens	P19878	NCF2_HUMAN Neutrophil cytosol factor 2
23	36	39	15300000000	88041.5	Homo sapiens	D3DSM1	D3DSM1_HUMAN Integrin beta
23	36	35.4	8320000000	98910.6	Homo sapiens	P21399	ACOC_HUMAN Cytoplasmic aconitate hydratase
23	35	14.5	21400000000	286536	Homo sapiens	P46531	NOTC1_HUMAN Neurogenic locus notch homolog protein 1
23	34	27.4	29400000000	110886	Homo sapiens	B4DZF2	IF4G2_HUMAN Eukaryotic translation initiation factor 4 gamma 2
23	33	34.4	6200000000	110084	Homo sapiens	B4DR45	SYAC_HUMAN Alanyl-tRNA synthetase, cytoplasmic
23	31	35.6	12500000000	102070	Homo sapiens	B7Z9U3	NELL2_HUMAN Protein kinase C-binding protein NELL2
23	31	35.6	11300000000	85673.7	Homo sapiens	Q1KMD3	HNRL2_HUMAN Heterogeneous nuclear ribonucleoprotein U-like protein 2
23	26	9.9	4580000000	360912	Homo sapiens	P46013	KI67_HUMAN Antigen KI-67
23	25	18.1	8410000000	166113	Homo sapiens	A7BI36	A7BI36_HUMAN p180/ribosome receptor
22	41	60.9	18000000000	48371.1	Trypanosoma brucei	Tb10.70.1130	hypothetical protein, conserved
22	754	96.4	5560000000000	13298.8	Homo sapiens	P06702	S10A9_HUMAN Protein S100-A9
22	552	55.6	3110000000000	38770.6	Homo sapiens	P51884	LUM_HUMAN Lumican
22	257	83.5	1320000000000	23044.6	Homo sapiens	P52566	GDIR2_HUMAN Rho GDP-dissociation inhibitor 2
22	230	48.6	798000000000	62474.4	Homo sapiens	Q15942	ZYX_HUMAN Zyxin
22	196	64.8	567000000000	23799.1	Homo sapiens	P23284	PPIB_HUMAN Peptidyl-prolyl cis-trans isomerase B
22	165	84.2	356000000000	28473.3	Homo sapiens	P61981	1433G_HUMAN 14-3-3 protein gamma
22	164	70.6	402000000000	43173	Homo sapiens	B4E1T6	B4E1T6_HUMAN cDNA FLJ54342, highly similar to Heat shock 70 kDa protein 1
22	160	62.1	1140000000000	35897.5	Homo sapiens	P18065	IBP2_HUMAN Insulin-like growth factor-binding protein 2
22	156	56.3	321000000000	51709.6	Homo sapiens	Q6GMX6	Q6GMX6_HUMAN IGH@ protein
22	146	85.4	256000000000	30169.7	Homo sapiens	Q15691	MARE1_HUMAN Microtubule-associated protein RP/EB family member 1
22	140	57.4	287000000000	48981.8	Homo sapiens	Q96IY4	CBPB2_HUMAN Carboxypeptidase B2
22	122	77.7	468000000000	18730.4	Homo sapiens	P23528	COF1_HUMAN Cofilin-1
22	116	46	174000000000	54097.1	Homo sapiens	P14317	HCLS1_HUMAN Hematopoietic lineage cell-specific protein
22	87	63	83200000000	47874.1	Homo sapiens	P00505	AATM_HUMAN Aspartate aminotransferase, mitochondrial
22	86	43	128000000000	67215.6	Homo sapiens	Q5T749	KPRP_HUMAN Keratinocyte proline-rich protein
22	83	26.7	87200000000	97585.6	Homo sapiens	P11171	41_HUMAN Protein 4.1
22	80	60.3	99800000000	52250.9	Homo sapiens	Q13231	CHIT1_HUMAN Chitotriosidase-1
22	75	72.2	164000000000	30777.3	Homo sapiens	P02647	APOA1_HUMAN Apolipoprotein A-I
22	75	55.8	75100000000	25064.5	Homo sapiens	P09429	HMGB1_HUMAN High mobility group protein B1
22	74	59	133000000000	48827.4	Homo sapiens	Q15113	PCOC1_HUMAN Procollagen C-endopeptidase enhancer 1
22	73	54.8	94800000000	43328.6	Homo sapiens	P06732	KCRM_HUMAN Creatine kinase M-type
22	70	31.9	82000000000	130647	Homo sapiens	Q96KG7	MEG10_HUMAN Multiple epidermal growth factor-like domains protein 10
22	68	65.4	49800000000	43030.4	Homo sapiens	P50453	SPB9_HUMAN Serpin B9
22	68	37.5	91300000000	39822.5	Homo sapiens	P51991	ROA3_HUMAN Heterogeneous nuclear ribonucleoprotein A3
22	65	60.1	93700000000	43209.1	Homo sapiens	P10644	KAP0_HUMAN cAMP-dependent protein kinase type I-alpha regulatory subunit
22	64	75.4	48900000000	32063.8	Homo sapiens	P42574	CASP3_HUMAN Caspase-3
22	60	49.3	64400000000	53761.4	Homo sapiens	Q9H4A9	DPEP2_HUMAN Dipeptidase 2
22	58	72.3	89400000000	43144	Homo sapiens	Q08495-2	DEMA_HUMAN Isoform Short of Dematin
22	58	64.9	36700000000	48844.3	Homo sapiens	Q3SYB4	Q3SYB4_HUMAN SERPINB12 protein
22	57	67.4	76100000000	38164.4	Homo sapiens	B3KPG9	B3KPG9_HUMAN Calumenin, isoform CRA_c
22	49	40.9	47400000000	53023.6	Homo sapiens	P20073	ANXA7_HUMAN Annexin A7
22	46	19	35400000000	151965	Homo sapiens	Q8IZF2	GP116_HUMAN Probable G-protein coupled receptor 116
22	45	73.7	39800000000	47610	Homo sapiens	P09104	ENOG_HUMAN Gamma-enolase
22	44	20.6	28000000000	143062	Homo sapiens	Q14005	IL16_HUMAN Pro-interleukin-16
22	40	43.1	15700000000	78356.3	Homo sapiens	B4DK93	Q3KR19_HUMAN ECM2 protein
22	40	28.7	21000000000	94536.1	Homo sapiens	Q14574-2	DSC3_HUMAN Isoform 3B of Desmocollin-3
22	39	59.8	36900000000	38299.3	Homo sapiens	Q9Y266	NUDC_HUMAN Nuclear migration protein nudC
22	39	79.4	15300000000	35255.4	Homo sapiens	Q8WTW2	Q8WTW2_HUMAN N-myc (And STAT) interactor
22	37	20.6	12100000000	215426	Homo sapiens	Q9Y4D7	PLXD1_HUMAN Plexin-D1
22	36	21.7	19300000000	168193	Homo sapiens	B5MDQ5	C7S7T9_HUMAN Scavenger receptor cysteine-rich glycoprotein
22	35	46.3	21100000000	54929.8	Homo sapiens	B4DQA7	B4DQA7_HUMAN cDNA FLJ60788, highly similar to Neutrophil cytosol factor 2
22	34	34.5	11000000000	95537.8	Homo sapiens	A2ICT2	A2ICT2_HUMAN Heat shock 70 kDa protein 4-like protein
22	34	43.5	14600000000	76964.5	Homo sapiens	Q06187	BTK_HUMAN Tyrosine-protein kinase BTK
22	34	36	14700000000	86994.8	Homo sapiens	Q16394	EXT1_HUMAN Exostosin-1
22	29	38.3	4350000000	88865	Homo sapiens	P40763	STAT3_HUMAN Signal transducer and activator of transcription 3
22	28	25.5	4180000000	126048	Homo sapiens	B4DIM0	ACLY_HUMAN ATP-citrate synthase
21	889	77	4770000000000	28926.7	Homo sapiens	P00915	CAH1_HUMAN Carbonic anhydrase 1
21	345	41.8	719000000000	62422.2	Homo sapiens	A6NHF2	BTD_HUMAN Biotinidase
21	293	54.6	1740000000000	49990.3	Homo sapiens	P01871	IGHM_HUMAN Ig mu chain C region
21	255	76	503000000000	23073.1	Homo sapiens	A6NII8	B2ZDQ1_HUMAN Neutrophil gelatinase-associated lipocalin
21	204	83.9	746000000000	25156.7	Homo sapiens	B3KUI1	B3KUI1_HUMAN cDNA FLJ39956 fis, clone SPLEN2024990, highly similar to Plastin-2
21	178	50.5	477000000000	47229.4	Homo sapiens	O95810	SDPR_HUMAN Serum deprivation-response protein
21	153	69.5	444000000000	28389.4	Homo sapiens	Q04917	1433F_HUMAN 14-3-3 protein eta
21	96	65.8	220000000000	39665.6	Homo sapiens	P54725	RD23A_HUMAN UV excision repair protein RAD23 homolog A
21	95	66	199000000000	39564.4	Homo sapiens	Q5M7Z1	Q5M7Z1_HUMAN RAD23 homolog A (S. cerevisiae)
21	82	61.4	39100000000	50126.4	Homo sapiens	P07437	TBB5_HUMAN Tubulin beta chain
21	82	83	141000000000	23774.6	Homo sapiens	P51149	RAB7A_HUMAN Ras-related protein Rab-7a
21	80	86	136000000000	36252.1	Homo sapiens	P15121	ALDR_HUMAN Aldose reductase
21	78	66.2	143000000000	36126	Homo sapiens	Q12841	FSTL1_HUMAN Follistatin-related protein 1
21	78	72.1	144000000000	33574.5	Homo sapiens	Q9HC38-2	GLOD4_HUMAN Isoform 2 of Glyoxalase domain-containing protein 4
21	76	28.9	118000000000	84034.5	Homo sapiens	B7Z9B1	CAD13_HUMAN Cadherin-13
21	75	52	57300000000	54746.8	Homo sapiens	P09622	DLDH_HUMAN Dihydrolipoyl dehydrogenase, mitochondrial
21	71	62.9	31800000000	50295.6	Homo sapiens	Q8IZ29	Q8IZ29_HUMAN Tubulin, beta 2C
21	69	63.9	147000000000	48109.1	Homo sapiens	Q96HD1-2	CREL1_HUMAN Isoform 2 of Cysteine-rich with EGF-like domain protein 1
21	67	46.1	64300000000	52417.1	Homo sapiens	P02790	HEMO_HUMAN Hemopexin
21	66	59.9	52600000000	46420.5	Homo sapiens	Q9NY97	B3GN2_HUMAN UDP-GlcNAc:betaGal beta-1,3-N-acetylglucosaminyltransferase 2
21	60	49.8	62600000000	52582.1	Homo sapiens	B4DZW0	Q6B514_HUMAN Septin 6 isoform E
21	60	29.4	89800000000	111990	Homo sapiens	Q99650	OSMR_HUMAN Oncostatin-M-specific receptor subunit beta
21	59	36.9	57300000000	94117.5	Homo sapiens	Q2NL81	Q2NL81_HUMAN Sema domain, immunoglobulin domain (Ig), transmembrane domain (TM) and short cytoplasmic domain, (Semaphorin) 4B
21	55	18.5	52500000000	149112	Homo sapiens	Q9ULI3	HEG1_HUMAN Protein HEG homolog 1
21	54	63.4	81800000000	37248.2	Homo sapiens	O43852-2	CALU_HUMAN Isoform 2 of Calumenin
21	54	73	36900000000	47217.2	Homo sapiens	O60664	PLIN3_HUMAN Perilipin-3
21	53	27.7	56900000000	95041.8	Homo sapiens	P05556-3	ITB1_HUMAN Isoform Beta-1C of Integrin beta-1
21	52	47.4	57100000000	48285.8	Homo sapiens	P23526	SAHH_HUMAN Adenosylhomocysteinase
21	51	67.3	47300000000	50858.7	Homo sapiens	P10645	CMGA_HUMAN Chromogranin-A
21	47	39.7	17800000000	70127.1	Homo sapiens	P12956	XRCC6_HUMAN X-ray repair cross-complementing protein 6
21	46	60.5	50700000000	47826.7	Homo sapiens	P61158	ARP3_HUMAN Actin-related protein 3
21	45	63.3	51800000000	42436.3	Homo sapiens	B4DLZ5	B4DLZ5_HUMAN N-acetylglucosamine kinase
21	44	38	37300000000	89842.5	Homo sapiens	B7Z3Q9	EMAL2_HUMAN Echinoderm microtubule-associated protein-like 2
21	43	61.3	21100000000	51274	Homo sapiens	P41240	CSK_HUMAN Tyrosine-protein kinase CSK
21	43	20.9	31100000000	154012	Homo sapiens	O75976	CBPD_HUMAN Carboxypeptidase D
21	38	47.3	18100000000	61733.3	Homo sapiens	P36871	PGM1_HUMAN Phosphoglucomutase-1
21	36	31.8	9320000000	112662	Homo sapiens	P41226	UBA7_HUMAN Ubiquitin-like modifier-activating enzyme 7
21	34	35.2	12600000000	88955.5	Homo sapiens	B4DR87	PLOD1_HUMAN Procollagen-lysine,2-oxoglutarate 5-dioxygenase 1
21	34	70.7	17300000000	36015.4	Homo sapiens	B3KY04	KCD12_HUMAN BTB/POZ domain-containing protein KCTD12
21	32	32.6	13000000000	86260.2	Homo sapiens	C9JQ85	SEM3F_HUMAN Semaphorin-3F
21	31	29.2	6010000000	99719.3	Homo sapiens	B4DKA3	EP15R_HUMAN Epidermal growth factor receptor substrate 15-like 1
21	30	20.4	6530000000	154047	Homo sapiens	Q14112	NID2_HUMAN Nidogen-2
21	30	45	13900000000	58341.6	Homo sapiens	Q9UHX1-2	PUF60_HUMAN Isoform 2 of Poly(U)-binding-splicing factor PUF60
21	29	21.1	9720000000	141099	Homo sapiens	Q92896-2	GSLG1_HUMAN Isoform 2 of Golgi apparatus protein 1
21	28	15.8	6890000000	214221	Homo sapiens	Q9UIW2	PLXA1_HUMAN Plexin-A1
21	24	21.2	3770000000	162650	Homo sapiens	Q8N3D4	EH1L1_HUMAN EH domain-binding protein 1-like protein 1
21	23	26	2670000000	129384	Homo sapiens	Q93009	UBP7_HUMAN Ubiquitin carboxyl-terminal hydrolase 7
20	218	50.9	876000000000	68740.8	Homo sapiens	Q96PD5-2	PGRP2_HUMAN Isoform 2 of N-acetylmuramoyl-L-alanine amidase
20	187	44.5	579000000000	54239.1	Homo sapiens	Q9NZP8	C1RL_HUMAN Complement C1r subcomponent-like protein
20	163	68	541000000000	36015.2	Homo sapiens	Q6FHZ0	Q6FHZ0_HUMAN Malate dehydrogenase
20	135	25.8	372000000000	70305	Homo sapiens	P54652	HSP72_HUMAN Heat shock-related 70 kDa protein 2
20	124	68.3	201000000000	36223.7	Homo sapiens	P04406	G3P_HUMAN Glyceraldehyde-3-phosphate dehydrogenase
20	124	31.6	193000000000	55996.1	Homo sapiens	B4E1F0	IC1_HUMAN Plasma protease C1 inhibitor
20	118	68.6	174000000000	33890.5	Homo sapiens	P46109	CRKL_HUMAN Crk-like protein
20	105	32.1	322000000000	48422.2	Homo sapiens	C9JH30	C9JH30_HUMAN Putative uncharacterized protein ENSP00000319235
20	100	81.7	172000000000	30524.2	Homo sapiens	P25786-2	PSA1_HUMAN Isoform Long of Proteasome subunit alpha type-1
20	97	50	184000000000	57752.3	Homo sapiens	O95497	VNN1_HUMAN Pantetheinase
20	94	53.1	76700000000	24204.5	Homo sapiens	P26583	HMGB2_HUMAN High mobility group protein B2
20	92	19.7	176000000000	139306	Homo sapiens	Q13201	MMRN1_HUMAN Multimerin-1
20	91	74	184000000000	29297.3	Homo sapiens	C9JE52	PSME2_HUMAN Proteasome activator complex subunit 2
20	89	68.6	334000000000	28893.7	Homo sapiens	Q06323	PSME1_HUMAN Proteasome activator complex subunit 1
20	79	71.4	97200000000	34905.5	Homo sapiens	P05089	ARGI1_HUMAN Arginase-1
20	71	45.7	139000000000	44103.7	Homo sapiens	P00739-2	HPTR_HUMAN Isoform 2 of Haptoglobin-related protein
20	70	40.5	105000000000	56918.8	Homo sapiens	B3KUE5	B3KUE5_HUMAN Phospholipid transfer protein, isoform CRA_c
20	64	17.8	132000000000	163142	Homo sapiens	P23470	PTPRG_HUMAN Receptor-type tyrosine-protein phosphatase gamma
20	61	63.4	206000000000	36267.6	Homo sapiens	P02649	APOE_HUMAN Apolipoprotein E
20	59	51.9	62600000000	40039.4	Homo sapiens	Q9Y376	CAB39_HUMAN Calcium-binding protein 39
20	57	51.8	81900000000	51330.6	Homo sapiens	O43516	WIPF1_HUMAN WAS/WASL-interacting protein family member 1
20	56	57	40800000000	54807.2	Homo sapiens	P07954	FUMH_HUMAN Fumarate hydratase, mitochondrial
20	54	62.3	23700000000	50896.6	Homo sapiens	Q9H4B7	TBB1_HUMAN Tubulin beta-1 chain
20	53	55.4	35900000000	45811	Homo sapiens	B4DHQ3	B4DHQ3_HUMAN Phosphoserine aminotransferase
20	51	63.7	36300000000	46675	Homo sapiens	Q96P63	SPB12_HUMAN Serpin B12
20	51	41.3	71400000000	54731.1	Homo sapiens	P50995	ANX11_HUMAN Annexin A11
20	50	66.7	41800000000	41906.9	Homo sapiens	Q14012	KCC1A_HUMAN Calcium/calmodulin-dependent protein kinase type 1
20	50	35.6	62700000000	72498.3	Homo sapiens	P07911	UROM_HUMAN Uromodulin
20	47	63.2	24200000000	45586	Homo sapiens	Q4VAX6	Q4VAX6_HUMAN Serpin peptidase inhibitor, clade B (Ovalbumin), member 10
20	47	44.4	19100000000	64759.2	Homo sapiens	P14866	HNRPL_HUMAN Heterogeneous nuclear ribonucleoprotein L
20	46	44.9	48800000000	46120.5	Homo sapiens	P41218	MNDA_HUMAN Myeloid cell nuclear differentiation antigen
20	45	49.6	31400000000	53506.8	Homo sapiens	P23381	SYWC_HUMAN Tryptophanyl-tRNA synthetase, cytoplasmic
20	45	34	18600000000	77707.3	Homo sapiens	Q13586	STIM1_HUMAN Stromal interaction molecule 1
20	44	53.8	22200000000	44940.3	Homo sapiens	Q5K684	Q5K684_HUMAN SCCA1/SCCA2 fusion protein
20	44	45.8	27700000000	46452	Homo sapiens	P48426	PI42A_HUMAN Phosphatidylinositol-5-phosphate 4-kinase type-2 alpha
20	43	48.5	11900000000	65585.1	Homo sapiens	B4DQC1	B4DQC1_HUMAN Histidine ammonia-lyase
20	42	52.1	55000000000	50964.3	Homo sapiens	Q16181	SEPT7_HUMAN Septin-7
20	40	25.6	12700000000	134716	Homo sapiens	P48357	LEPR_HUMAN Leptin receptor
20	39	54.4	19100000000	49258.2	Homo sapiens	P62495	ERF1_HUMAN Eukaryotic peptide chain release factor subunit 1
20	37	16.1	13100000000	204177	Homo sapiens	Q14767	LTBP2_HUMAN Latent-transforming growth factor beta-binding protein 2
20	36	35.6	11900000000	98480.7	Homo sapiens	Q14974	IMB1_HUMAN Importin subunit beta-1
20	35	41.7	19200000000	60165.6	Homo sapiens	O43278	SPIT1_HUMAN Kunitz-type protease inhibitor 1
20	34	69.3	16600000000	38253.1	Homo sapiens	P62136	PP1A_HUMAN Serine/threonine-protein phosphatase PP1-alpha catalytic subunit
20	34	41.5	19200000000	58653	Homo sapiens	O43278-2	SPIT1_HUMAN Isoform HAI-1A of Kunitz-type protease inhibitor 1
20	33	35.7	19800000000	73964.5	Homo sapiens	P38646	GRP75_HUMAN Stress-70 protein, mitochondrial
20	31	44.5	13200000000	72070.1	Homo sapiens	Q8NCL4	GALT6_HUMAN Polypeptide N-acetylgalactosaminyltransferase 6
20	30	36.4	15400000000	87029.9	Homo sapiens	Q32MZ4-2	LRRF1_HUMAN Isoform 2 of Leucine-rich repeat flightless-interacting protein 1
20	28	25.2	19300000000	137962	Homo sapiens	Q8IUI1	Q8IUI1_HUMAN Fibulin 2
20	28	35.7	15500000000	89879.1	Homo sapiens	Q32MZ4	LRRF1_HUMAN Leucine-rich repeat flightless-interacting protein 1
20	28	10	12900000000	275403	Homo sapiens	Q01082	SPTB2_HUMAN Spectrin beta chain, brain 1
20	27	26.9	8500000000	145080	Homo sapiens	Q9Y4E1-4	FA21C_HUMAN Isoform 4 of WASH complex subunit FAM21C
20	27	25.9	6410000000	113622	Homo sapiens	Q9P232	CNTN3_HUMAN Contactin-3
20	26	27.8	8850000000	147352	Homo sapiens	Q641Q2	FA21A_HUMAN WASH complex subunit FAM21A
20	25	30.3	8750000000	137081	Homo sapiens	Q5SNT6	FA21B_HUMAN WASH complex subunit FAM21B
20	24	27.6	7140000000	118579	Homo sapiens	Q5JRX3-2	PREP_HUMAN Isoform 2 of Presequence protease, mitochondrial
20	24	11.8	6930000000	243134	Homo sapiens	Q7Z5N4	SDK1_HUMAN Protein sidekick-1
20	23	39.1	3400000000	69395.8	Homo sapiens	Q9UH65	SWP70_HUMAN Switch-associated protein 70
20	23	19	3210000000	158635	Homo sapiens	Q96K76	UBP47_HUMAN Ubiquitin carboxyl-terminal hydrolase 47
19	569	66.6	1880000000000	10891.4	Homo sapiens	P05109	S10A8_HUMAN Protein S100-A8
19	280	38	792000000000	53553.8	Homo sapiens	P18428	LBP_HUMAN Lipopolysaccharide-binding protein
19	229	73.2	668000000000	28933.6	Homo sapiens	Q6P6D7	Q6P6D7_HUMAN Phosphoglycerate mutase
19	211	15.4	1010000000000	68446.5	Homo sapiens	A8K674	Q96C32_HUMAN UBC protein
19	186	78.3	408000000000	22338.2	Homo sapiens	Q06830	PRDX1_HUMAN Peroxiredoxin-1
19	169	35.2	453000000000	70773.2	Homo sapiens	P34931	HS71L_HUMAN Heat shock 70 kDa protein 1-like
19	165	53	316000000000	38790.8	Homo sapiens	P07858	CATB_HUMAN Cathepsin B
19	161	87.7	385000000000	22626.6	Homo sapiens	B3KVE3	B3KVE3_HUMAN cDNA FLJ16452 fis, clone BRAWH3002467, highly similar to RAB GDP DISSOCIATION INHIBITOR BETA
19	156	73.2	422000000000	31539.7	Homo sapiens	Q15404	RSU1_HUMAN Ras suppressor protein 1
19	154	65.9	292000000000	31394.8	Homo sapiens	B4DL49	B4DL49_HUMAN cDNA FLJ58073, moderately similar to Cathepsin B (EC 3.4.22.1)
19	152	58.6	759000000000	44608.9	Homo sapiens	P48740-3	MASP1_HUMAN Isoform 3 of Mannan-binding lectin serine protease 1
19	148	84.5	360000000000	16058.8	Homo sapiens	Q14019	COTL1_HUMAN Coactosin-like protein
19	136	43	604000000000	48155.5	Homo sapiens	Q8N6C8	LIRA3_HUMAN Leukocyte immunoglobulin-like receptor subfamily A member 3
19	120	53	259000000000	39985.8	Homo sapiens	P05062	ALDOB_HUMAN Fructose-bisphosphate aldolase B
19	103	51.4	513000000000	23263.7	Homo sapiens	P52565	GDIR1_HUMAN Rho GDP-dissociation inhibitor 1
19	98	53.5	205000000000	43227.5	Homo sapiens	P54727	Q7Z5K8_HUMAN RAD23-like protein B
19	93	60.5	143000000000	36281.7	Homo sapiens	A6XND5	A6XND5_HUMAN Ribonuclease T2
19	92	82.9	175000000000	27264.5	Homo sapiens	O00299	CLIC1_HUMAN Chloride intracellular channel protein 1
19	72	40.7	105000000000	50726.4	Homo sapiens	P42167	LAP2B_HUMAN Lamina-associated polypeptide 2, isoforms beta/gamma
19	72	68.2	121000000000	36120.2	Homo sapiens	Q13630	FCL_HUMAN GDP-L-fucose synthase
19	70	35.3	48700000000	68682.8	Homo sapiens	C9JMK7	LIRB5_HUMAN Isoform 3 of Leukocyte immunoglobulin-like receptor subfamily B member 5
19	69	51.3	83800000000	52782.7	Homo sapiens	C9J2C0	TBA8_HUMAN Tubulin alpha-8 chain
19	67	34.6	183000000000	71012.2	Homo sapiens	Q9NPY3	C1QR1_HUMAN Complement component C1q receptor
19	63	47.6	132000000000	55906.8	Homo sapiens	A2A2E1	A2A2E1_HUMAN Signal-regulatory protein alpha
19	58	15.5	91500000000	139966	Homo sapiens	P02452	CO1A1_HUMAN Collagen alpha-1(I) chain
19	57	75.5	31400000000	41520.8	Homo sapiens	Q16539	MK14_HUMAN Mitogen-activated protein kinase 14
19	54	46.5	60900000000	44981	Homo sapiens	Q16543	CDC37_HUMAN Hsp90 co-chaperone Cdc37
19	53	39	38600000000	52639.6	Homo sapiens	P53634	CATC_HUMAN Dipeptidyl peptidase 1
19	51	78.9	38200000000	31006.8	Homo sapiens	Q9NQR4	NIT2_HUMAN Omega-amidase NIT2
19	49	50.1	55800000000	37881.1	Homo sapiens	B4DWA6	B1AK88_HUMAN Capping protein (Actin filament) muscle Z-line, beta
19	47	67.6	67100000000	35953.2	Homo sapiens	P27695	APEX1_HUMAN DNA-(apurinic or apyrimidinic site) lyase
19	46	54.9	36400000000	57131.5	Homo sapiens	A0PK02	A0PK02_HUMAN PLXNB2 protein
19	46	54.3	34200000000	45025	Homo sapiens	P01137	TGFB1_HUMAN Transforming growth factor beta-1
19	46	36.8	49700000000	62245.9	Homo sapiens	Q8WWZ8	OIT3_HUMAN Oncoprotein-induced transcript 3 protein
19	45	46	29800000000	50495.8	Homo sapiens	P30520	PURA2_HUMAN Adenylosuccinate synthetase isozyme 2
19	45	73.5	39600000000	31221.8	Homo sapiens	Q6ICL3	CV025_HUMAN Uncharacterized protein C22orf25
19	44	48.9	18100000000	44704.8	Homo sapiens	Q5K634	Q5K634_HUMAN SCCA2/SCCA1 fusion protein isoform 1
19	44	44.2	28300000000	65199.1	Homo sapiens	Q96HC4	PDLI5_HUMAN PDZ and LIM domain protein 5
19	44	55.7	28100000000	45104.7	Homo sapiens	P32754	HPPD_HUMAN 4-hydroxyphenylpyruvate dioxygenase
19	43	31.2	28300000000	71227	Homo sapiens	O43390	HNRPR_HUMAN Heterogeneous nuclear ribonucleoprotein R
19	42	57.6	21900000000	45516	Homo sapiens	P48595	SPB10_HUMAN Serpin B10
19	42	73.2	25200000000	33688.6	Homo sapiens	P54920	SNAA_HUMAN Alpha-soluble NSF attachment protein
19	40	19.2	27800000000	166842	Homo sapiens	A7MBN1	A7MBN1_HUMAN PTPRM protein
19	36	11.3	33400000000	227788	Homo sapiens	Q6MZK8	Q6MZK8_HUMAN Putative uncharacterized protein DKFZp686K06110
19	31	40.5	11400000000	69911.6	Homo sapiens	P09960	LKHA4_HUMAN Leukotriene A-4 hydrolase
19	30	38.8	7890000000	68202.4	Homo sapiens	P50895	BCAM_HUMAN Basal cell adhesion molecule
19	29	50	9330000000	50051.4	Homo sapiens	B4E2P4	B4E2P4_HUMAN cDNA FLJ58474, highly similar to Xaa-Pro aminopeptidase 1 (EC 3.4.11.9)
19	29	55.5	19300000000	55247.4	Homo sapiens	Q96HE7	ERO1A_HUMAN ERO1-like protein alpha
19	27	22.8	10800000000	131221	Homo sapiens	P49641-3	MA2A2_HUMAN Isoform 3 of Alpha-mannosidase 2x
19	27	51.7	7710000000	57829.5	Homo sapiens	P78371	TCPB_HUMAN T-complex protein 1 subunit beta
19	26	10	27300000000	257105	Homo sapiens	B9EK55	B9EK55_HUMAN ACAN protein
19	25	29.7	10800000000	91215.9	Homo sapiens	P42229	STA5A_HUMAN Signal transducer and activator of transcription 5A
19	24	34.9	5500000000	73279.1	Homo sapiens	Q9H4A4	AMPB_HUMAN Aminopeptidase B
19	24	16.7	4890000000	172185	Homo sapiens	P07814	SYEP_HUMAN Bifunctional aminoacyl-tRNA synthetase
19	21	34.8	5020000000	101687	Homo sapiens	P57737	CORO7_HUMAN Coronin-7
19	20	13.9	38600000000	165189	Homo sapiens	B2RTU8	B2RTU8_HUMAN Coiled-coil domain containing 88B
18	43	59.1	23300000000	40888.2	Trypanosoma brucei	Tb927.2.4590	branched-chain amino acid aminotransferase, putative
18	527	79.2	1670000000000	15225.1	Homo sapiens	P07737	PROF1_HUMAN Profilin-1
18	346	75.7	1340000000000	29302.5	Homo sapiens	P00918	CAH2_HUMAN Carbonic anhydrase 2
18	143	50.6	198000000000	42360.6	Homo sapiens	P68032	ACTC_HUMAN Actin, alpha cardiac muscle 1
18	137	42.3	314000000000	53535.7	Homo sapiens	Q7Z351	Q7Z351_HUMAN Putative uncharacterized protein DKFZp686N02209
18	123	60.3	316000000000	20455.1	Homo sapiens	P63241-2	IF5A1_HUMAN Isoform A of Eukaryotic translation initiation factor 5A-1
18	94	70.2	160000000000	26705.5	Homo sapiens	P54819	KAD2_HUMAN Adenylate kinase 2, mitochondrial
18	94	44	372000000000	38940.2	Homo sapiens	B7Z3I7	B7Z3I7_HUMAN Malate dehydrogenase
18	82	78.4	236000000000	37419.1	Homo sapiens	P33241	LSP1_HUMAN Lymphocyte-specific protein 1
18	76	30.5	195000000000	73040.1	Homo sapiens	P01042	KNG1_HUMAN Kininogen-1
18	74	81.5	175000000000	25320	Homo sapiens	P62993	GRB2_HUMAN Growth factor receptor-bound protein 2
18	73	64.7	151000000000	37059.8	Homo sapiens	Q15257-2	PTPA_HUMAN Isoform Alpha of Serine/threonine-protein phosphatase 2A activator
18	71	51.3	187000000000	38108.9	Homo sapiens	A6NC48	BST1_HUMAN ADP-ribosyl cyclase 2
18	71	81.5	74900000000	23007	Homo sapiens	P49721	PSB2_HUMAN Proteasome subunit beta type-2
18	69	46.5	95000000000	53973.1	Homo sapiens	P04066	FUCO_HUMAN Tissue alpha-L-fucosidase
18	67	66.6	125000000000	26901.9	Homo sapiens	P51858	HDGF_HUMAN Hepatoma-derived growth factor
18	63	28.4	94800000000	97187.3	Homo sapiens	Q5FC04	Q5FC04_HUMAN IL6ST nirs variant 4
18	61	68.9	73600000000	36662.1	Homo sapiens	Q8NG32	Q8NG32_HUMAN LFIRE1
18	61	68.9	76700000000	36664.1	Homo sapiens	Q08830	FGL1_HUMAN Fibrinogen-like protein 1
18	61	26.2	99200000000	79742.5	Homo sapiens	B1NLD0	B1NLD0_HUMAN Interleukin 1 receptor accessory protein variant AcPb
18	56	68.6	120000000000	30767.5	Homo sapiens	Q13162	PRDX4_HUMAN Peroxiredoxin-4
18	55	74.6	70000000000	35329.9	Homo sapiens	O00764	PDXK_HUMAN Pyridoxal kinase
18	54	76.6	24800000000	41720.9	Homo sapiens	Q16539-2	MK14_HUMAN Isoform CSBP1 of Mitogen-activated protein kinase 14
18	53	43.9	89600000000	51939.7	Homo sapiens	O75390	CISY_HUMAN Citrate synthase, mitochondrial
18	52	27.8	37300000000	94396.5	Homo sapiens	Q03167	TGBR3_HUMAN Transforming growth factor beta receptor type 3
18	50	42.2	37700000000	51983.6	Homo sapiens	P48723	HSP13_HUMAN Heat shock 70 kDa protein 13
18	49	49.5	41500000000	67586.8	Homo sapiens	Q86U75	Q86U75_HUMAN Dihydropyrimidinase-like 2
18	46	34.4	39300000000	60547.1	Homo sapiens	P04196	HRG_HUMAN Histidine-rich glycoprotein
18	45	69.2	15600000000	32042	Homo sapiens	B7Z7Q0	B7Z7Q0_HUMAN Phosphatidylinositol transfer protein, beta, isoform CRA_a
18	43	69.7	14600000000	31865.8	Homo sapiens	C9JW90	C9JW90_HUMAN Putative uncharacterized protein PITPNB
18	42	39.7	37100000000	59863.7	Homo sapiens	P25705	ATPA_HUMAN ATP synthase subunit alpha, mitochondrial
18	42	49	38300000000	47369.7	Homo sapiens	Q9BS26	ERP44_HUMAN Endoplasmic reticulum resident protein 44
18	41	25	33800000000	111513	Homo sapiens	P54764	EPHA4_HUMAN Ephrin type-A receptor 4
18	40	31.4	25600000000	71498.4	Homo sapiens	O43390-2	HNRPR_HUMAN Isoform 2 of Heterogeneous nuclear ribonucleoprotein R
18	39	53.5	32600000000	50354	Homo sapiens	P19971	TYPH_HUMAN Thymidine phosphorylase
18	39	15.7	55500000000	147721	Homo sapiens	Q92954-6	PRG4_HUMAN Isoform HAPO of Proteoglycan 4
18	36	39	15100000000	56491.1	Homo sapiens	B4DTG2	EF1G_HUMAN Elongation factor 1-gamma
18	36	30.2	27100000000	77799.7	Homo sapiens	P52272	HNRPM_HUMAN Heterogeneous nuclear ribonucleoprotein M
18	34	13.8	25000000000	166607	Homo sapiens	B7ZMG0	B7ZMG0_HUMAN PTPRK protein
18	34	53.9	28400000000	37965.6	Homo sapiens	O75791	GRAP2_HUMAN GRB2-related adapter protein 2
18	32	54.1	10600000000	44112	Homo sapiens	P21283	VATC1_HUMAN V-type proton ATPase subunit C 1
18	31	36.3	7400000000	73296.1	Homo sapiens	Q96B97	SH3K1_HUMAN SH3 domain-containing kinase-binding protein 1
18	30	60.5	16200000000	37984.9	Homo sapiens	P62140	PP1B_HUMAN Serine/threonine-protein phosphatase PP1-beta catalytic subunit
18	30	16.4	31300000000	141896	Homo sapiens	Q86SQ4-3	GP126_HUMAN Isoform 3 of G-protein coupled receptor 126
18	29	36.5	9020000000	67114.5	Homo sapiens	P52306	GDS1_HUMAN Rap1 GTPase-GDP dissociation stimulator 1
18	27	49.2	17800000000	46381.4	Homo sapiens	P60842	IF4A1_HUMAN Eukaryotic initiation factor 4A-I
18	26	34.9	4900000000	68155.2	Homo sapiens	B4E175	STXB2_HUMAN Syntaxin-binding protein 2
18	26	56.2	16800000000	42426.6	Homo sapiens	P50148	GNAQ_HUMAN Guanine nucleotide-binding protein G(q) subunit alpha
18	25	35.1	9600000000	80914.8	Homo sapiens	B3KWV3	GLGB_HUMAN 1,4-alpha-glucan-branching enzyme
18	25	25.7	9070000000	109020	Homo sapiens	P22102	PUR2_HUMAN Trifunctional purine biosynthetic protein adenosine-3
18	25	27.4	6620000000	99610.3	Homo sapiens	Q14764	MVP_HUMAN Major vault protein
18	25	10.1	5610000000	317830	Homo sapiens	Q9Y520-7	BA2L2_HUMAN Isoform 7 of Protein BAT2-like 2
18	24	39.4	6000000000	68115.4	Homo sapiens	P05156	CFAI_HUMAN Complement factor I
18	23	31.7	10900000000	96711.6	Homo sapiens	P10643	CO7_HUMAN Complement component C7
18	23	39.1	9350000000	74524.1	Homo sapiens	B4DLE9	A4FTV3_HUMAN Zinc finger protein 185
18	23	19.1	13700000000	108749	Homo sapiens	D3DPS5	D3DPS5_HUMAN Thyroid hormone receptor associated protein 3, isoform CRA_a
18	22	6.1	6440000000	412344	Homo sapiens	O15230	LAMA5_HUMAN Laminin subunit alpha-5
18	21	11.6	3780000000	223892	Homo sapiens	P12883	MYH7_HUMAN Myosin-7
17	38	49.3	30100000000	53555.4	Trypanosoma brucei	Tb10.406.0520	trypanothione reductase
17	30	48.5	26000000000	50414	Trypanosoma brucei	Tb927.1.2340	alpha tubulin
17	30	50.6	25400000000	45249.2	Trypanosoma brucei	Tb927.8.7410	calreticulin, putative
17	29	68.1	13700000000	36138.3	Trypanosoma brucei	Tb927.5.3820	aspartate carbamoyltransferase, putative
17	321	34.6	1030000000000	61469.4	Homo sapiens	P22792	CPN2_HUMAN Carboxypeptidase N subunit 2
17	257	75.2	749000000000	39919.8	Homo sapiens	P27169	PON1_HUMAN Serum paraoxonase/arylesterase 1
17	140	42.9	483000000000	48620.9	Homo sapiens	Q9H804	Q9H804_HUMAN cDNA FLJ14022 fis, clone HEMBA1003538, weakly similar to COMPLEMENT C1R COMPONENT (EC 3.4.21.41)
17	132	43.5	312000000000	52726.6	Homo sapiens	Q6MZQ6	Q6MZQ6_HUMAN Putative uncharacterized protein DKFZp686G11190
17	111	85.7	328000000000	20061.9	Homo sapiens	Q99497	PARK7_HUMAN Protein DJ-1
17	109	51.1	397000000000	45423.4	Homo sapiens	Q96PN1	Q96PN1_HUMAN CLINT
17	103	64	379000000000	30175.8	Homo sapiens	P07738	PMGE_HUMAN Bisphosphoglycerate mutase
17	101	64.8	348000000000	22839.1	Homo sapiens	P04792	HSPB1_HUMAN Heat shock protein beta-1
17	100	55.8	216000000000	44443.7	Homo sapiens	Q01459	DIAC_HUMAN Di-N-acetylchitobiase
17	94	47.4	141000000000	53076.4	Homo sapiens	P08709	FA7_HUMAN Coagulation factor VII
17	87	77.1	110000000000	27334.4	Homo sapiens	Q9UKY7	CDV3_HUMAN Protein CDV3 homolog
17	86	57.7	165000000000	27855.4	Homo sapiens	P60900	PSA6_HUMAN Proteasome subunit alpha type-6
17	81	52.9	178000000000	37258.9	Homo sapiens	Q15555	MARE2_HUMAN Microtubule-associated protein RP/EB family member 2
17	67	26.2	125000000000	71644.9	Homo sapiens	Q8NHL6-3	LIRB1_HUMAN Isoform 3 of Leukocyte immunoglobulin-like receptor subfamily B member 1
17	62	45.8	60800000000	53139.8	Homo sapiens	P42768	WASP_HUMAN Wiskott-Aldrich syndrome protein
17	60	51.9	86000000000	45116.2	Homo sapiens	P05121	PAI1_HUMAN Plasminogen activator inhibitor 1
17	58	60	115000000000	36399.5	Homo sapiens	B4DUT8	Q6FHE4_HUMAN CNN2 protein
17	55	61.8	26200000000	36771.3	Homo sapiens	P24387	CRHBP_HUMAN Corticotropin-releasing factor-binding protein
17	55	58.4	156000000000	32700.6	Homo sapiens	P17936	IBP3_HUMAN Insulin-like growth factor-binding protein 3
17	49	42.9	30100000000	59803.1	Homo sapiens	Q9BUQ0	Q9BUQ0_HUMAN Polypyrimidine tract binding protein 1
17	46	37.7	47200000000	38604.6	Homo sapiens	Q14103	HNRPD_HUMAN Heterogeneous nuclear ribonucleoprotein D0
17	46	65.2	34600000000	41863.6	Homo sapiens	Q9BWD1	THIC_HUMAN Acetyl-CoA acetyltransferase, cytosolic
17	45	58.5	64600000000	43684.8	Homo sapiens	O00241	SIRB1_HUMAN Signal-regulatory protein beta-1
17	45	62.8	113000000000	24910.3	Homo sapiens	Q5JWU6	Q5JWU6_HUMAN Tumor protein D52-like 2
17	43	85.5	36200000000	24124.7	Homo sapiens	P61106	RAB14_HUMAN Ras-related protein Rab-14
17	42	34.2	28000000000	84713.1	Homo sapiens	Q9H3S1	SEM4A_HUMAN Semaphorin-4A
17	42	40.3	36700000000	56080	Homo sapiens	Q9UNF0	PACN2_HUMAN Protein kinase C and casein kinase substrate in neurons protein 2
17	41	44.6	27200000000	61471.6	Homo sapiens	P40197	GPV_HUMAN Platelet glycoprotein V
17	39	29.3	23500000000	94965.3	Homo sapiens	Q02487-2	DSC2_HUMAN Isoform DGIII of Desmocollin-2
17	39	46.3	18300000000	43191.6	Homo sapiens	Q8NC51-3	PAIRB_HUMAN Isoform 3 of Plasminogen activator inhibitor 1 RNA-binding protein
17	38	45.3	17500000000	45021.6	Homo sapiens	Q8NC51	PAIRB_HUMAN Plasminogen activator inhibitor 1 RNA-binding protein
17	37	57.6	33700000000	39627.6	Homo sapiens	O43866	CD5L_HUMAN CD5 antigen-like
17	36	60.9	25100000000	36750.7	Homo sapiens	P13716	HEM2_HUMAN Delta-aminolevulinic acid dehydratase
17	36	15.4	58900000000	142359	Homo sapiens	Q92954-3	PRG4_HUMAN Isoform C of Proteoglycan 4
17	35	24.7	23700000000	117739	Homo sapiens	Q5VY43	PEAR1_HUMAN Platelet endothelial aggregation receptor 1
17	33	37.6	33300000000	58998.4	Homo sapiens	Q9HAT2	SIAE_HUMAN Sialate O-acetylesterase
17	33	31.7	13400000000	70350.7	Homo sapiens	B7Z6F8	EPN4_HUMAN Clathrin interactor 1
17	31	67.1	14900000000	35377.1	Homo sapiens	Q08257	QOR_HUMAN Quinone oxidoreductase
17	31	37.2	13000000000	55897.7	Homo sapiens	Q6ZVM7	TM1L2_HUMAN TOM1-like protein 2
17	30	18.7	19200000000	125050	Homo sapiens	P09619	PGFRB_HUMAN Beta-type platelet-derived growth factor receptor
17	29	45.4	13700000000	64719	Homo sapiens	P48163	MAOX_HUMAN NADP-dependent malic enzyme
17	28	39.6	8510000000	61739.1	Homo sapiens	P00367	DHE3_HUMAN Glutamate dehydrogenase 1, mitochondrial
17	27	56.3	14500000000	39259.3	Homo sapiens	P36873-2	PP1G_HUMAN Isoform Gamma-2 of Serine/threonine-protein phosphatase PP1-gamma catalytic subunit
17	26	25.4	4480000000	114262	Homo sapiens	Q9Y2E5	MA2B2_HUMAN Epididymis-specific alpha-mannosidase
17	26	46.9	6770000000	55206.5	Homo sapiens	P24298	ALAT1_HUMAN Alanine aminotransferase 1
17	25	33	5710000000	83603.2	Homo sapiens	O60229-5	KALRN_HUMAN Isoform 5 of Kalirin
17	25	25.5	7070000000	100989	Homo sapiens	Q53XQ4	Q53XQ4_HUMAN Proteasome (Prosome, macropain) 26S subunit, non-ATPase, 2
17	24	44.6	6820000000	51931.8	Homo sapiens	Q13418	ILK_HUMAN Integrin-linked protein kinase
17	24	53.3	5660000000	51515.6	Homo sapiens	Q9Y2T3	GUAD_HUMAN Guanine deaminase
17	23	9.7	3680000000	225750	Homo sapiens	P23467	PTPRB_HUMAN Receptor-type tyrosine-protein phosphatase beta
17	23	27.6	9410000000	96697.4	Homo sapiens	P45974	UBP5_HUMAN Ubiquitin carboxyl-terminal hydrolase 5
17	22	28	5060000000	99281.5	Homo sapiens	P42566	EPS15_HUMAN Epidermal growth factor receptor substrate 15
17	22	40.8	6050000000	46933.2	Homo sapiens	Q9UNH7	SNX6_HUMAN Sorting nexin-6
17	21	43	6610000000	56795.6	Homo sapiens	Q5JTP4	Q5JTP4_HUMAN Laminin, alpha 5
17	21	14	3950000000	144341	Homo sapiens	Q5VU97	CAHD1_HUMAN VWFA and cache domain-containing protein 1
17	21	26.3	3300000000	97208.3	Homo sapiens	Q9UI17	M2GD_HUMAN Dimethylglycine dehydrogenase, mitochondrial
17	20	18.7	5090000000	112436	Homo sapiens	Q14289-2	FAK2_HUMAN Isoform 2 of Protein-tyrosine kinase 2-beta
17	20	12.3	4420000000	194596	Homo sapiens	Q05707	COEA1_HUMAN Collagen alpha-1(XIV) chain
17	19	18.2	1880000000	139831	Homo sapiens	P29144	TPP2_HUMAN Tripeptidyl-peptidase 2
16	28	45	23800000000	45270	Trypanosoma brucei	Tb927.4.5010	calreticulin, putative
16	25	45	10100000000	51807.7	Trypanosoma brucei	Tb10.70.5820	HK1hexokinase
16	24	41.8	8970000000	51661.6	Trypanosoma brucei	Tb10.70.5800	HK2hexokinase
16	389	74.5	1220000000000	18241.3	Homo sapiens	A8K486	A8K486_HUMAN Peptidyl-prolyl cis-trans isomerase
16	184	18	507000000000	109180	Homo sapiens	P07333	CSF1R_HUMAN Macrophage colony-stimulating factor 1 receptor
16	179	60.3	1200000000000	28349.8	Homo sapiens	A6XNE2	A6XNE2_HUMAN Complement factor D preproprotein
16	171	93.5	805000000000	16163.7	Homo sapiens	P00441	SODC_HUMAN Superoxide dismutase [Cu-Zn]
16	135	55	369000000000	49919.3	Homo sapiens	P04180	LCAT_HUMAN Phosphatidylcholine-sterol acyltransferase
16	130	44.9	308000000000	53442.5	Homo sapiens	Q6N097	Q6N097_HUMAN Putative uncharacterized protein DKFZp686H20196
16	121	36.2	301000000000	53044.1	Homo sapiens	Q6N095	Q6N095_HUMAN Putative uncharacterized protein DKFZp686K03196
16	117	24	441000000000	72795.4	Homo sapiens	Q6EMK4	VASN_HUMAN Vasorin
16	94	24.1	349000000000	69467.5	Homo sapiens	P07359	GP1BA_HUMAN Platelet glycoprotein Ib alpha chain
16	90	71.1	212000000000	24892.8	Homo sapiens	P04179	SODM_HUMAN Superoxide dismutase [Mn], mitochondrial
16	86	34.2	145000000000	55684	Homo sapiens	Q99784	NOE1_HUMAN Noelin
16	83	41.9	157000000000	54347.3	Homo sapiens	Q6ZW64	Q6ZW64_HUMAN cDNA FLJ41552 fis, clone COLON2004478, highly similar to Protein Tro alpha1 H,myeloma
16	83	46.6	128000000000	28660.9	Homo sapiens	P25788	PSA3_HUMAN Proteasome subunit alpha type-3
16	82	0.4	187000000000	3910459	Homo sapiens	D3DPG0	D3DPG0_HUMAN Titin, isoform CRA_a
16	74	52.1	57600000000	50526.4	Homo sapiens	Q5VTE0	EF1A1_HUMAN Elongation factor 1-alpha 1
16	69	31.7	111000000000	60152.6	Homo sapiens	Q6UX71	PXDC2_HUMAN Plexin domain-containing protein 2
16	67	64.1	197000000000	28057.5	Homo sapiens	O14818	PSA7_HUMAN Proteasome subunit alpha type-7
16	65	42.7	171000000000	53843.7	Homo sapiens	Q6ZVX0	Q6ZVX0_HUMAN cDNA FLJ41981 fis, clone SMINT2011888, highly similar to Protein Tro alpha1 H,myeloma
16	61	58.1	225000000000	29131.7	Homo sapiens	P22692	IBP4_HUMAN Insulin-like growth factor-binding protein 4
16	60	37.9	154000000000	48966.4	Homo sapiens	P01042-2	KNG1_HUMAN Isoform LMW of Kininogen-1
16	58	53.7	81300000000	47574.6	Homo sapiens	O43505	B3GN1_HUMAN N-acetyllactosaminide beta-1,3-N-acetylglucosaminyltransferase
16	58	55.1	99800000000	46013.4	Homo sapiens	P52597	HNRPF_HUMAN Heterogeneous nuclear ribonucleoprotein F
16	54	69.3	76200000000	30659.7	Homo sapiens	P16152	CBR1_HUMAN Carbonyl reductase [NADPH] 1
16	51	77.9	167000000000	26234.9	Homo sapiens	P24592	IBP6_HUMAN Insulin-like growth factor-binding protein 6
16	49	68.8	58500000000	26295.5	Homo sapiens	Q6NVY0	Q6NVY0_HUMAN Calcyclin binding protein
16	48	40.2	62800000000	45933.7	Homo sapiens	P27930	IL1R2_HUMAN Interleukin-1 receptor type 2
16	47	65.3	75200000000	41144.5	Homo sapiens	Q53ZP6	Q53ZP6_HUMAN Uroporphyrinogen decarboxylase
16	46	31.1	41600000000	71603.8	Homo sapiens	P17813	EGLN_HUMAN Endoglin
16	46	68.2	70300000000	21683.5	Homo sapiens	Q9ULZ3	ASC_HUMAN Apoptosis-associated speck-like protein containing a CARD
16	45	42.3	39300000000	51772.9	Homo sapiens	Q92484	ASM3A_HUMAN Acid sphingomyelinase-like phosphodiesterase 3a
16	44	75.7	14100000000	31312.3	Homo sapiens	Q8TDQ7	GNPI2_HUMAN Glucosamine-6-phosphate isomerase 2
16	44	64	34900000000	32839.1	Homo sapiens	P46926	GNPI1_HUMAN Glucosamine-6-phosphate isomerase 1
16	44	65.1	39500000000	37032.6	Homo sapiens	Q9NUQ9	FA49B_HUMAN Protein FAM49B
16	43	39.3	34300000000	56312.3	Homo sapiens	P42785	PCP_HUMAN Lysosomal Pro-X carboxypeptidase
16	41	61.7	41200000000	39609.7	Homo sapiens	P02749	APOH_HUMAN Beta-2-glycoprotein 1
16	40	57.4	31200000000	43289.6	Homo sapiens	Q12905	ILF2_HUMAN Interleukin enhancer-binding factor 2
16	36	57.5	22400000000	33887.1	Homo sapiens	P46108	CRK_HUMAN Adapter molecule crk
16	35	58.7	15800000000	44910.2	Homo sapiens	P14598	NCF1_HUMAN Neutrophil cytosol factor 1
16	35	53.4	11900000000	39557.6	Homo sapiens	P08397	HEM3_HUMAN Porphobilinogen deaminase
16	35	24.2	64700000000	72321.8	Homo sapiens	C9J1E9	MSLN_HUMAN Isoform SMRP of Mesothelin
16	35	34	13600000000	59318.5	Homo sapiens	Q3LXA3	DHAK_HUMAN Bifunctional ATP-dependent dihydroxyacetone kinase/FAD-AMP lyase (cyclizing)
16	34	60.3	25300000000	45745.4	Homo sapiens	Q15019-2	SEPT2_HUMAN Isoform 2 of Septin-2
16	33	29.7	16100000000	82048	Homo sapiens	O00548	DLL1_HUMAN Delta-like protein 1
16	32	64.9	15100000000	40763.2	Homo sapiens	Q9NR45	SIAS_HUMAN Sialic acid synthase
16	32	47.3	16700000000	41747.8	Homo sapiens	O15143	ARC1B_HUMAN Actin-related protein 2/3 complex subunit 1B
16	32	67.4	15900000000	33115.9	Homo sapiens	Q15181	IPYR_HUMAN Inorganic pyrophosphatase
16	32	48.7	12400000000	41444.3	Homo sapiens	O75563	SKAP2_HUMAN Src kinase-associated phosphoprotein 2
16	32	50.7	15500000000	43074.6	Homo sapiens	P35813	PPM1A_HUMAN Protein phosphatase 1A
16	32	54	28600000000	27858.2	Homo sapiens	Q07955	SFRS1_HUMAN Splicing factor, arginine/serine-rich 1
16	30	49.4	19500000000	42060.8	Homo sapiens	Q6B6N3	Q6B6N3_HUMAN Galphai2 protein
16	30	29.6	19700000000	93596.4	Homo sapiens	Q9HCB6	SPON1_HUMAN Spondin-1
16	28	37.1	6010000000	71519	Homo sapiens	P00734	THRB_HUMAN Prothrombin
16	28	29.8	6530000000	79495.5	Homo sapiens	Q9UEY8	ADDG_HUMAN Gamma-adducin
16	27	32.2	26800000000	55103.4	Homo sapiens	P04004	VTNC_HUMAN Vitronectin
16	27	60.8	31000000000	32650.1	Homo sapiens	O43396	TXNL1_HUMAN Thioredoxin-like protein 1
16	27	25.1	12900000000	89971.8	Homo sapiens	Q14563	SEM3A_HUMAN Semaphorin-3A
16	27	28.4	15000000000	48977.6	Homo sapiens	Q6P4E1	CASC4_HUMAN Protein CASC4
16	27	34.6	4450000000	69732.2	Homo sapiens	Q86SR1	GLT10_HUMAN Polypeptide N-acetylgalactosaminyltransferase 10
16	26	37.8	22600000000	63892.9	Homo sapiens	Q86UE4	LYRIC_HUMAN Protein LYRIC
16	25	54.9	10600000000	52523.7	Homo sapiens	Q00013	EM55_HUMAN 55 kDa erythrocyte membrane protein
16	25	31.1	14400000000	86552	Homo sapiens	P49321-3	NASP_HUMAN Isoform 3 of Nuclear autoantigenic sperm protein
16	24	49.1	12000000000	47766	Homo sapiens	P15086	CBPB1_HUMAN Carboxypeptidase B
16	23	15.8	10000000000	154519	Homo sapiens	Q9UKE5-4	TNIK_HUMAN Isoform 4 of TRAF2 and NCK-interacting protein kinase
16	23	65.9	7990000000	35532.5	Homo sapiens	P63244	GBLP_HUMAN Guanine nucleotide-binding protein subunit beta-2-like 1
16	23	41.9	5480000000	62401	Homo sapiens	B4E1D8	C4BPA_HUMAN C4b-binding protein alpha chain
16	22	26	11200000000	74409.3	Homo sapiens	Q9UNN5	FAF1_HUMAN FAS-associated factor 1
16	22	51.9	5960000000	46553.3	Homo sapiens	Q9BT78	CSN4_HUMAN COP9 signalosome complex subunit 4
16	22	10.2	4640000000	178418	Homo sapiens	B9EGQ7	B9EGQ7_HUMAN EIF4G3 protein
16	21	10.3	3950000000	233034	Homo sapiens	B0I1S2	B0I1S2_HUMAN MYH14 variant protein
16	21	17	15600000000	103310	Homo sapiens	A0AV56	A0AV56_HUMAN SAFB protein
16	21	25.2	4490000000	87072.1	Homo sapiens	Q15436	SC23A_HUMAN Protein transport protein Sec23A
16	19	31.4	4130000000	51452.2	Homo sapiens	B4DLZ8	BZW1_HUMAN Basic leucine zipper and W2 domain-containing protein 1
15	22	37.5	7100000000	60887.7	Trypanosoma brucei	Tb10.6k15.2620	PGAM2,3-bisphosphoglycerate-independent phosphoglycerate mutase
15	20	32.9	3140000000	67785	Trypanosoma brucei	Tb927.1.3830	PGIglucose-6-phosphate isomerase, glycosomal
15	261	58.8	752000000000	25630	Homo sapiens	P22352	GPX3_HUMAN Glutathione peroxidase 3
15	181	72.4	393000000000	21963	Homo sapiens	B4DUA0	B4DUA0_HUMAN cDNA FLJ52759, highly similar to Plastin-2
15	174	89.7	565000000000	16112.2	Homo sapiens	P68871	HBB_HUMAN Hemoglobin subunit beta
15	160	48.8	595000000000	45311.2	Homo sapiens	P08185	CBG_HUMAN Corticosteroid-binding globulin
15	153	26.2	778000000000	45157.5	Homo sapiens	Q9UJ43	Q9UJ43_HUMAN L-selectin
15	141	45.9	488000000000	48421.9	Homo sapiens	P22891-2	PROZ_HUMAN Isoform 2 of Vitamin K-dependent protein Z
15	128	55.8	472000000000	32926.7	Homo sapiens	Q32Q12	Q32Q12_HUMAN Nucleoside diphosphate kinase
15	109	48.2	253000000000	36963.1	Homo sapiens	D3DQH8	D3DQH8_HUMAN Secreted protein, acidic, cysteine-rich (Osteonectin), isoform CRA_a
15	96	74.8	219000000000	15506.5	Homo sapiens	Q01469	FABP5_HUMAN Fatty acid-binding protein, epidermal
15	92	72.9	92200000000	22382.2	Homo sapiens	P30405	PPIF_HUMAN Peptidyl-prolyl cis-trans isomerase F, mitochondrial
15	89	43.7	245000000000	37838.9	Homo sapiens	B7Z538	B7Z538_HUMAN cDNA FLJ60766, highly similar to Hepatocyte growth factor-like protein
15	83	34.9	229000000000	58159.6	Homo sapiens	Q6N030	IGHG3_HUMAN Ig gamma-3 chain C region
15	78	64.7	80900000000	26353.3	Homo sapiens	P15374	UCHL3_HUMAN Ubiquitin carboxyl-terminal hydrolase isozyme L3
15	78	54.3	89900000000	38802.1	Homo sapiens	P40121	CAPG_HUMAN Macrophage-capping protein
15	76	82.3	340000000000	21170.5	Homo sapiens	P30086	PEBP1_HUMAN Phosphatidylethanolamine-binding protein 1
15	70	63.4	136000000000	26717.1	Homo sapiens	P20618	PSB1_HUMAN Proteasome subunit beta type-1
15	66	60.5	152000000000	29049.9	Homo sapiens	P30040	ERP29_HUMAN Endoplasmic reticulum resident protein 29
15	63	68.4	56000000000	26017.3	Homo sapiens	P09417	DHPR_HUMAN Dihydropteridine reductase
15	60	68.6	145000000000	27831.6	Homo sapiens	O95336	6PGL_HUMAN 6-phosphogluconolactonase
15	55	9.8	68900000000	139817	Homo sapiens	P02461	CO3A1_HUMAN Collagen alpha-1(III) chain
15	54	48.9	76100000000	40579.3	Homo sapiens	P11766	ADHX_HUMAN Alcohol dehydrogenase class-3
15	53	60.5	152000000000	30116	Homo sapiens	Q14847	LASP1_HUMAN LIM and SH3 domain protein 1
15	53	41	62600000000	40894.6	Homo sapiens	B4DI63	MIME_HUMAN Mimecan
15	52	56.3	85200000000	35593.3	Homo sapiens	P10451	OSTP_HUMAN Osteopontin
15	51	72.9	68000000000	21266.6	Homo sapiens	O43665-3	RGS10_HUMAN Isoform 3 of Regulator of G-protein signaling 10
15	51	44.6	51000000000	39403.1	Homo sapiens	Q7Z3B1	NEGR1_HUMAN Neuronal growth regulator 1
15	50	61.3	29400000000	28200.6	Homo sapiens	Q969T9	WBP2_HUMAN WW domain-binding protein 2
15	48	65.3	31800000000	34319.2	Homo sapiens	Q16539-3	MK14_HUMAN Isoform Mxi2 of Mitogen-activated protein kinase 14
15	46	75.3	49500000000	23696	Homo sapiens	O00161	SNP23_HUMAN Synaptosomal-associated protein 23
15	46	71.9	50100000000	38010.7	Homo sapiens	Q15365	PCBP1_HUMAN Poly(rC)-binding protein 1
15	46	53.6	38800000000	32521.4	Homo sapiens	Q96CN7	ISOC1_HUMAN Isochorismatase domain-containing protein 1
15	44	52	23900000000	33713.1	Homo sapiens	P53004	BIEA_HUMAN Biliverdin reductase A
15	38	30	27900000000	61335.7	Homo sapiens	B3KQR6	A9JIG7_HUMAN Heparanase
15	38	49.6	21900000000	47253.5	Homo sapiens	P15085	CBPA1_HUMAN Carboxypeptidase A1
15	37	42.4	21200000000	54796.9	Homo sapiens	Q9UHL4	DPP2_HUMAN Dipeptidyl peptidase 2
15	37	30	27500000000	61432.9	Homo sapiens	Q9Y251	HPSE_HUMAN Heparanase
15	37	35.3	30100000000	47159.4	Homo sapiens	Q86U17	SPA11_HUMAN Serpin A11
15	37	50.3	48900000000	50927.8	Homo sapiens	Q9NR12	PDLI7_HUMAN PDZ and LIM domain protein 7
15	36	27.2	16500000000	72731.7	Homo sapiens	Q4VC03	Q4VC03_HUMAN PABPC4 protein
15	36	41.6	18200000000	47117.2	Homo sapiens	P15907	SIAT1_HUMAN Beta-galactoside alpha-2,6-sialyltransferase 1
15	36	67.4	30700000000	25620	Homo sapiens	Q7Z4Y4	Q7Z4Y4_HUMAN GTP:AMP phosphotransferase
15	36	53.2	21900000000	37993	Homo sapiens	Q96C23	GALM_HUMAN Aldose 1-epimerase
15	36	36.3	97200000000	49743.3	Homo sapiens	P08174-2	DAF_HUMAN Isoform DAF-1 of Complement decay-accelerating factor
15	35	20.5	48500000000	100319	Homo sapiens	Q9UII7	Q9UII7_HUMAN E-cadherin
15	34	75.4	34700000000	18828.8	Homo sapiens	P63208	SKP1_HUMAN S-phase kinase-associated protein 1
15	32	37	14800000000	45045.2	Homo sapiens	P61160	ARP2_HUMAN Actin-related protein 2
15	31	12.7	18000000000	129825	Homo sapiens	P08123	CO1A2_HUMAN Collagen alpha-2(I) chain
15	31	37.7	12400000000	65130.7	Homo sapiens	Q10472	GALT1_HUMAN Polypeptide N-acetylgalactosaminyltransferase 1
15	30	52.9	18900000000	45454.1	Homo sapiens	Q93088	BHMT1_HUMAN Betaine--homocysteine S-methyltransferase 1
15	27	55.9	11800000000	38568	Homo sapiens	B7Z7L3	NB5R3_HUMAN NADH-cytochrome b5 reductase 3
15	27	40.2	20200000000	44002.2	Homo sapiens	P31153	METK2_HUMAN S-adenosylmethionine synthase isoform type-2
15	26	23.1	14800000000	120707	Homo sapiens	B7Z477	PTK7_HUMAN Tyrosine-protein kinase-like 7
15	26	52.6	15300000000	37213.2	Homo sapiens	P09467	F16P1_HUMAN Fructose-1,6-bisphosphatase 1
15	26	51.6	23500000000	34152.3	Homo sapiens	Q6FI81	CPIN1_HUMAN Anamorsin
15	26	15.1	23000000000	134904	Homo sapiens	O75339	CILP1_HUMAN Cartilage intermediate layer protein 1
15	26	36.1	5700000000	67553.4	Homo sapiens	Q96RS6	NUDC1_HUMAN NudC domain-containing protein 1
15	25	23.5	9650000000	95051	Homo sapiens	B3KXW5	Q8IY97_HUMAN Adaptor-related protein complex 1, gamma 1 subunit
15	25	71.5	13400000000	25915.3	Homo sapiens	P28161	GSTM2_HUMAN Glutathione S-transferase Mu 2
15	25	41.2	4320000000	45565.9	Homo sapiens	Q9BSL1	UBAC1_HUMAN Ubiquitin-associated domain-containing protein 1
15	25	23.5	7420000000	88941.6	Homo sapiens	Q15459	SF3A1_HUMAN Splicing factor 3A subunit 1
15	25	49.1	15900000000	26810.9	Homo sapiens	Q96C19	EFHD2_HUMAN EF-hand domain-containing protein D2
15	24	42.5	6160000000	46943.7	Homo sapiens	O75874	IDHC_HUMAN Isocitrate dehydrogenase [NADP] cytoplasmic
15	23	28	12400000000	88974.7	Homo sapiens	Q05209	PTN12_HUMAN Tyrosine-protein phosphatase non-receptor type 12
15	23	42.1	13500000000	56825.2	Homo sapiens	Q9P258	RCC2_HUMAN Protein RCC2
15	23	47.6	8810000000	43142.5	Homo sapiens	O43639	NCK2_HUMAN Cytoplasmic protein NCK2
15	23	28.9	8530000000	73893.9	Homo sapiens	Q9NZT2	OGFR_HUMAN Opioid growth factor receptor
15	23	33.9	7740000000	60856	Homo sapiens	P17987	TCPA_HUMAN T-complex protein 1 subunit alpha
15	22	30.8	4540000000	88011.4	Homo sapiens	Q9NS98	SEM3G_HUMAN Semaphorin-3G
15	22	32.9	5660000000	58035.5	Homo sapiens	Q13217	DNJC3_HUMAN DnaJ homolog subfamily C member 3
15	22	33.9	8730000000	62770.5	Homo sapiens	Q9P270	SLAI2_HUMAN SLAIN motif-containing protein 2
15	21	39.4	7960000000	61101	Homo sapiens	P12931-2	SRC_HUMAN Isoform 2 of Proto-oncogene tyrosine-protein kinase Src
15	21	11.4	2740000000	182764	Homo sapiens	Q9Y4C0	NRX3A_HUMAN Neurexin-3-alpha
15	20	20.6	6420000000	82398.2	Homo sapiens	Q9Y608	LRRF2_HUMAN Leucine-rich repeat flightless-interacting protein 2
15	19	27.5	6040000000	92603	Homo sapiens	Q12864	CAD17_HUMAN Cadherin-17
15	18	21	3470000000	120827	Homo sapiens	O95373	IPO7_HUMAN Importin-7
15	18	34.4	2020000000	81837.7	Homo sapiens	P08582	TRFM_HUMAN Melanotransferrin
15	18	18.6	4840000000	132596	Homo sapiens	O43847	NRDC_HUMAN Nardilysin
15	17	21	5620000000	97805.9	Homo sapiens	Q05193	DYN1_HUMAN Dynamin-1
15	17	35.8	5050000000	68226.7	Homo sapiens	Q6NYC8	PHTNS_HUMAN Phostensin
15	17	5.9	1970000000	376186	Homo sapiens	B0YJ32	B0YJ32_HUMAN Laminin alpha-3 chain variant 1
15	17	16	2320000000	117860	Homo sapiens	Q9UIQ6	LCAP_HUMAN Leucyl-cystinyl aminopeptidase
15	16	7.8	3870000000	251702	Homo sapiens	Q9H4A3	WNK1_HUMAN Serine/threonine-protein kinase WNK1
15	16	14.7	1520000000	130548	Homo sapiens	P17301	ITA2_HUMAN Integrin alpha-2
15	15	20.4	3150000000	145857	Homo sapiens	Q9UQP3	TENN_HUMAN Tenascin-N
14	34	65.6	29600000000	33557	Trypanosoma brucei	Tb927.7.7040	methylthioadenosine phosphorylase, putative
14	25	23.2	10200000000	95359.8	Trypanosoma brucei	Tb10.70.2650	elongation factor 2
14	264	75.7	1030000000000	22233.1	Homo sapiens	P30043	BLVRB_HUMAN Flavin reductase
14	219	65.1	815000000000	16837.3	Homo sapiens	P62158	CALM_HUMAN Calmodulin
14	179	69.5	701000000000	23583.6	Homo sapiens	P09211	GSTP1_HUMAN Glutathione S-transferase P
14	134	73.2	642000000000	22965.8	Homo sapiens	P05452	TETN_HUMAN Tetranectin
14	118	52.1	117000000000	10574.8	Homo sapiens	P80511	S10AC_HUMAN Protein S100-A12
14	108	63.4	186000000000	26581.7	Homo sapiens	P28066	PSA5_HUMAN Proteasome subunit alpha type-5
14	98	53	81000000000	44318.9	Homo sapiens	P15291	B4GT1_HUMAN Beta-1,4-galactosyltransferase 1
14	85	29.3	371000000000	42642.4	Homo sapiens	P49908	SEPP1_HUMAN Selenoprotein P
14	75	48.8	145000000000	34552	Homo sapiens	Q5U000	Q5U000_HUMAN Cathepsin Z
14	71	22.1	70300000000	60509.6	Homo sapiens	P32942	ICAM3_HUMAN Intercellular adhesion molecule 3
14	65	61.7	124000000000	24237.8	Homo sapiens	P28676	GRAN_HUMAN Grancalcin
14	62	33.3	157000000000	33726.5	Homo sapiens	P07910	HNRPC_HUMAN Heterogeneous nuclear ribonucleoproteins C1/C2
14	59	57.4	103000000000	26081.6	Homo sapiens	Q13404-1	UB2V1_HUMAN Isoform Isoform 4 of Ubiquitin-conjugating enzyme E2 variant 1
14	58	67.6	118000000000	22320.7	Homo sapiens	B7Z322	B7Z322_HUMAN cDNA FLJ52146, highly similar to Grancalcin
14	56	70.9	81000000000	23638.6	Homo sapiens	Q5T9B7	Q5T9B7_HUMAN Adenylate kinase 1
14	55	51	70900000000	28550.6	Homo sapiens	P41439	FOLR3_HUMAN Folate receptor gamma
14	55	42.3	99300000000	48964.7	Homo sapiens	Q9BY67	CADM1_HUMAN Cell adhesion molecule 1
14	54	39.6	119000000000	55752.6	Homo sapiens	P78324-2	SHPS1_HUMAN Isoform 2 of Tyrosine-protein phosphatase non-receptor type substrate 1
14	50	54.3	92300000000	34013.7	Homo sapiens	B2RDA1	B2RDA1_HUMAN Secreted phosphoprotein 1 (Osteopontin, bone sialoprotein I, early T-lymphocyte activation 1), isoform CRA_c
14	49	54	65700000000	26542.4	Homo sapiens	P11226	MBL2_HUMAN Mannose-binding protein C
14	48	68.8	60800000000	33093.3	Homo sapiens	P52907	CAZA1_HUMAN F-actin-capping protein subunit alpha-1
14	48	39.3	37700000000	54907.1	Homo sapiens	P08697	A2AP_HUMAN Alpha-2-antiplasmin
14	45	50.2	77800000000	39835	Homo sapiens	Q15166	PON3_HUMAN Serum paraoxonase/lactonase 3
14	45	38.1	86600000000	25500.7	Homo sapiens	P02743	SAMP_HUMAN Serum amyloid P-component
14	42	81.9	97800000000	21235.6	Homo sapiens	O75223	GGCT_HUMAN Gamma-glutamylcyclotransferase
14	41	17.6	46500000000	85194.9	Homo sapiens	D3DTX7	D3DTX7_HUMAN Collagen, type I, alpha 1, isoform CRA_a
14	41	68.7	31400000000	24405.6	Homo sapiens	Q9GZP4	CA128_HUMAN UPF0424 protein C1orf128
14	41	41.1	52700000000	37906.3	Homo sapiens	Q13449	LSAMP_HUMAN Limbic system-associated membrane protein
14	40	61.2	106000000000	22573.8	Homo sapiens	O43399-3	TPD54_HUMAN Isoform 3 of Tumor protein D54
14	40	72.6	31500000000	19901.3	Homo sapiens	Q9UMY4	SNX12_HUMAN Sorting nexin-12
14	39	73.6	48300000000	22905.6	Homo sapiens	P62820	RAB1A_HUMAN Ras-related protein Rab-1A
14	38	79.5	31400000000	22520.3	Homo sapiens	P61086	UBE2K_HUMAN Ubiquitin-conjugating enzyme E2 K
14	37	59.6	30500000000	29928.6	Homo sapiens	O95865	DDAH2_HUMAN N(G),N(G)-dimethylarginine dimethylaminohydrolase 2
14	36	55.5	38100000000	32967.6	Homo sapiens	P08865	RSSA_HUMAN 40S ribosomal protein SA
14	36	73.5	22800000000	22426.9	Homo sapiens	P37235	HPCL1_HUMAN Hippocalcin-like protein 1
14	35	26.9	45500000000	82854.7	Homo sapiens	Q9HCU0	CD248_HUMAN Endosialin
14	35	69.6	55200000000	29842.1	Homo sapiens	P07451	CAH3_HUMAN Carbonic anhydrase 3
14	34	74.5	21700000000	22905.1	Homo sapiens	Q96GA9	Q96GA9_HUMAN Putative uncharacterized protein CRK
14	32	24.7	12200000000	65971.2	Homo sapiens	P28908	TNR8_HUMAN Tumor necrosis factor receptor superfamily member 8
14	32	77.9	21400000000	23838.7	Homo sapiens	B4E1H6	B4E1H6_HUMAN Guanylate kinase 1, isoform CRA_e
14	31	60.2	36900000000	27610.3	Homo sapiens	Q99426	TBCB_HUMAN Tubulin-folding cofactor B
14	31	38	15000000000	54918.3	Homo sapiens	Q9BR76	COR1B_HUMAN Coronin-1B
14	31	61.5	32000000000	28650.9	Homo sapiens	P28074	PSB5_HUMAN Proteasome subunit beta type-5
14	30	53.1	15900000000	43965.7	Homo sapiens	Q7Z7M8	B3GN8_HUMAN UDP-GlcNAc:betaGal beta-1,3-N-acetylglucosaminyltransferase 8
14	30	46.3	36500000000	47593.2	Homo sapiens	Q9NR12-2	PDLI7_HUMAN Isoform LMP-2 of PDZ and LIM domain protein 7
14	30	43.7	12500000000	62773.4	Homo sapiens	D3DQU2	D3DQU2_HUMAN Tripeptidyl peptidase I, isoform CRA_a
14	30	72.7	28200000000	26180.3	Homo sapiens	P16083	NQO2_HUMAN Ribosyldihydronicotinamide dehydrogenase [quinone]
14	29	53.1	18800000000	37716.6	Homo sapiens	O76003	GLRX3_HUMAN Glutaredoxin-3
14	28	32.7	50200000000	42331.1	Homo sapiens	P38159	HNRPG_HUMAN Heterogeneous nuclear ribonucleoprotein G
14	27	51.1	10200000000	34746.4	Homo sapiens	Q8NFV4	ABHDB_HUMAN Abhydrolase domain-containing protein 11
14	26	60.3	9930000000	33699.1	Homo sapiens	B4DUC8	MTAP_HUMAN S-methyl-5'-thioadenosine phosphorylase
14	26	48.6	12600000000	39066.9	Homo sapiens	Q92890-1	UFD1_HUMAN Isoform Long of Ubiquitin fusion degradation protein 1 homolog
14	26	44.1	5880000000	52471.6	Homo sapiens	Q5TFE4	NT5D1_HUMAN 5'-nucleotidase domain-containing protein 1
14	26	38.8	12100000000	51134.9	Homo sapiens	Q13838-2	UAP56_HUMAN Isoform 2 of Spliceosome RNA helicase BAT1
14	24	59.8	9310000000	34274.2	Homo sapiens	Q9NUJ1	ABHDA_HUMAN Abhydrolase domain-containing protein 10, mitochondrial
14	24	55.1	5890000000	39849.5	Homo sapiens	O00442	RTC1_HUMAN RNA 3'-terminal phosphate cyclase
14	24	54.8	5950000000	40119.4	Homo sapiens	B4DNJ6	STRAP_HUMAN Serine-threonine kinase receptor-associated protein
14	24	26	12800000000	69302	Homo sapiens	Q96GF2	Q96GF2_HUMAN GSPT1 protein
14	23	17.9	11200000000	127996	Homo sapiens	Q02763	TIE2_HUMAN Angiopoietin-1 receptor
14	23	51.6	10500000000	44788.4	Homo sapiens	Q6JBY9	CPZIP_HUMAN CapZ-interacting protein
14	23	48	6370000000	39173.2	Homo sapiens	Q6FGM9	Q6FGM9_HUMAN NCF4 protein
14	22	4.3	13600000000	555480	Homo sapiens	P58107	EPIPL_HUMAN Epiplakin
14	22	29	13400000000	40703	Homo sapiens	P17612	KAPCA_HUMAN cAMP-dependent protein kinase catalytic subunit alpha
14	22	30.8	7740000000	57203.8	Homo sapiens	B9EKV4	B9EKV4_HUMAN Aldehyde dehydrogenase 9 family, member A1
14	22	12.8	9990000000	120482	Homo sapiens	Q9Y5B9	SP16H_HUMAN FACT complex subunit SPT16
14	20	18.8	3470000000	103199	Homo sapiens	Q68D73	Q86VA4_HUMAN PTPRB protein
14	20	40.8	6270000000	47100.9	Homo sapiens	Q9Y5X3	SNX5_HUMAN Sorting nexin-5
14	20	22.9	4770000000	129915	Homo sapiens	Q7Z738	Q7Z738_HUMAN PCDH12 protein
14	20	25.1	3300000000	78208.9	Homo sapiens	P05771-2	KPCB_HUMAN Isoform PRKCB2 of Protein kinase C beta type
14	19	26.7	4500000000	84184.4	Homo sapiens	Q7Z5V0	Q7Z5V0_HUMAN EPS15 protein
14	19	23.2	7200000000	97517.4	Homo sapiens	Q92854	SEM4D_HUMAN Semaphorin-4D
14	19	23	5040000000	86761.1	Homo sapiens	O14964	HGS_HUMAN Hepatocyte growth factor-regulated tyrosine kinase substrate
14	19	16.8	3950000000	110106	Homo sapiens	O60763-2	USO1_HUMAN Isoform 2 of General vesicular transport factor p115
14	19	20.7	3420000000	80371	Homo sapiens	P25098	ARBK1_HUMAN Beta-adrenergic receptor kinase 1
14	18	14.3	1700000000	172421	Homo sapiens	A7KRL9	A7KRL9_HUMAN NRXN1-alpha
14	18	17.1	2270000000	125655	Homo sapiens	Q92900	RENT1_HUMAN Regulator of nonsense transcripts 1
14	18	16.8	10800000000	135520	Homo sapiens	Q8TDY8	IGDC4_HUMAN Immunoglobulin superfamily DCC subclass member 4
14	18	35.9	4260000000	50354.9	Homo sapiens	Q96Q11	TRNT1_HUMAN tRNA-nucleotidyltransferase 1, mitochondrial
14	18	19.3	8180000000	109837	Homo sapiens	Q7Z635	Q7Z635_HUMAN Ephrin receptor
14	18	48.9	5200000000	38283.3	Homo sapiens	O75436	VP26A_HUMAN Vacuolar protein sorting-associated protein 26A
14	17	58.9	12700000000	29176	Homo sapiens	O75822	EIF3J_HUMAN Eukaryotic translation initiation factor 3 subunit J
14	17	18.3	2450000000	146376	Homo sapiens	A8K8N7	A8K8N7_HUMAN Phosphoribosylformylglycinamidine synthase (FGAR amidotransferase), isoform CRA_b
14	17	11.8	4900000000	162985	Homo sapiens	P30622	CLIP1_HUMAN CAP-Gly domain-containing linker protein 1
14	17	13.3	9680000000	117024	Homo sapiens	D3DVA5	D3DVA5_HUMAN Rho/rac guanine nucleotide exchange factor (GEF) 2, isoform CRA_a
14	16	19.4	2480000000	85536.1	Homo sapiens	P27816-5	MAP4_HUMAN Isoform 5 of Microtubule-associated protein 4
14	16	6.5	1430000000	321784	Homo sapiens	P50851	LRBA_HUMAN Lipopolysaccharide-responsive and beige-like anchor protein
14	16	23.2	2430000000	88710	Homo sapiens	P47897	SYQ_HUMAN Glutaminyl-tRNA synthetase
14	16	21.6	4660000000	92504.1	Homo sapiens	Q96QK1	VPS35_HUMAN Vacuolar protein sorting-associated protein 35
14	15	35.7	2110000000	57534.6	Homo sapiens	P14868	SYDC_HUMAN Aspartyl-tRNA synthetase, cytoplasmic
14	15	27	1980000000	77489.2	Homo sapiens	A8K3B4	NCPR_HUMAN NADPH--cytochrome P450 reductase
14	14	19.2	4720000000	145728	Homo sapiens	B3KXB6	B3KXB6_HUMAN cDNA FLJ45101 fis, clone BRAWH3032298, highly similar to Tenascin-N
13	69	61.7	178000000000	16838.3	Trypanosoma brucei	Tb11.01.4621	calmodulin
13	19	39.5	3730000000	42281.3	Trypanosoma brucei	Tb927.7.1300	protein disulfide isomerase, putative
13	1243	36.1	10300000000000	25209.3	Homo sapiens	P02741	CRP_HUMAN C-reactive protein
13	622	59.3	5990000000000	14179.2	Homo sapiens	P02775	CXCL7_HUMAN Platelet basic protein
13	173	31.3	309000000000	35783.3	Homo sapiens	Q9Y5Y7	LYVE1_HUMAN Lymphatic vessel endothelial hyaluronic acid receptor 1
13	112	30	236000000000	50154.8	Homo sapiens	Q6UXB8	PI16_HUMAN Peptidase inhibitor 16
13	91	25.9	447000000000	70651.6	Homo sapiens	Q14651	PLSI_HUMAN Plastin-1
13	88	62.5	114000000000	36527.6	Homo sapiens	P01859	IGHG2_HUMAN Ig gamma-2 chain C region
13	77	60.2	111000000000	26012.2	Homo sapiens	P25787	PSA2_HUMAN Proteasome subunit alpha type-2
13	71	72	160000000000	29768.5	Homo sapiens	P25789	PSA4_HUMAN Proteasome subunit alpha type-4
13	70	77	172000000000	13618.9	Homo sapiens	D3DQX7	D3DQX7_HUMAN Amyloid protein A
13	68	77	186000000000	13588.8	Homo sapiens	P02735	SAA_HUMAN Serum amyloid A protein
13	62	72.1	107000000000	16377.2	Homo sapiens	O15511	ARPC5_HUMAN Actin-related protein 2/3 complex subunit 5
13	61	37.7	231000000000	28699	Homo sapiens	P39687	AN32A_HUMAN Acidic leucine-rich nuclear phosphoprotein 32 family member A
13	55	54	135000000000	28930.2	Homo sapiens	P08833	IBP1_HUMAN Insulin-like growth factor-binding protein 1
13	51	65.3	41500000000	24864.1	Homo sapiens	P22061-2	PIMT_HUMAN Isoform 2 of Protein-L-isoaspartate(D-aspartate) O-methyltransferase
13	51	65.7	201000000000	12911.7	Homo sapiens	O75347	TBCA_HUMAN Tubulin-specific chaperone A
13	50	39.7	106000000000	52909.6	Homo sapiens	Q6P089	Q6P089_HUMAN IGH@ protein
13	50	79.3	61700000000	24807.2	Homo sapiens	P00492	HPRT_HUMAN Hypoxanthine-guanine phosphoribosyltransferase
13	50	36.2	129000000000	28958.4	Homo sapiens	Q92688	AN32B_HUMAN Acidic leucine-rich nuclear phosphoprotein 32 family member B
13	49	69	75800000000	31511.7	Homo sapiens	Q96FW1	OTUB1_HUMAN Ubiquitin thioesterase OTUB1
13	47	14.4	48600000000	108482	Homo sapiens	Q8WZ75	ROBO4_HUMAN Roundabout homolog 4
13	42	71.3	124000000000	22693	Homo sapiens	P80723	BASP1_HUMAN Brain acid soluble protein 1
13	42	63	62700000000	21052.6	Homo sapiens	P61224	RAP1B_HUMAN Ras-related protein Rap-1b
13	41	46.6	68400000000	26306.9	Homo sapiens	P08294	SODE_HUMAN Extracellular superoxide dismutase [Cu-Zn]
13	41	54.5	29100000000	33415.9	Homo sapiens	O75636	FCN3_HUMAN Ficolin-3
13	40	39.6	64600000000	49513.9	Homo sapiens	P31943	HNRH1_HUMAN Heterogeneous nuclear ribonucleoprotein H
13	40	16.5	52300000000	74868.6	Homo sapiens	P18850	ATF6A_HUMAN Cyclic AMP-dependent transcription factor ATF-6 alpha
13	39	43.6	43700000000	39353.9	Homo sapiens	O75367-2	H2AY_HUMAN Isoform 1 of Core histone macro-H2A.1
13	39	67.4	35800000000	24965.3	Homo sapiens	Q92520	FAM3C_HUMAN Protein FAM3C
13	38	36	44900000000	39787.5	Homo sapiens	O75367	H2AY_HUMAN Core histone macro-H2A.1
13	38	47.2	63300000000	25083.5	Homo sapiens	P16035	TIMP2_HUMAN Metalloproteinase inhibitor 2
13	37	30.5	235000000000	71388.6	Homo sapiens	O75022-2	LIRB3_HUMAN Isoform 2 of Leukocyte immunoglobulin-like receptor subfamily B member 3
13	37	63.7	24300000000	22450.2	Homo sapiens	P30085	KCY_HUMAN UMP-CMP kinase
13	32	33.4	28100000000	44307.2	Homo sapiens	B7ZB83	A8MZ22_HUMAN Nucleosome assembly protein 1-like 4b
13	32	33.9	20300000000	51162.7	Homo sapiens	D3DWR1	D3DWR1_HUMAN Mannosyl (Alpha-1,3-)-glycoprotein beta-1,2-N-acetylglucosaminyltransferase, isoform CRA_a
13	31	56.7	19800000000	38175.1	Homo sapiens	P62873	GBB1_HUMAN Guanine nucleotide-binding protein G(I)/G(S)/G(T) subunit beta-1
13	29	69.8	12500000000	23716.3	Homo sapiens	P61019	RAB2A_HUMAN Ras-related protein Rab-2A
13	29	54.2	37200000000	26247.3	Homo sapiens	Q14696	MESD_HUMAN LDLR chaperone MESD
13	29	61.2	40600000000	33463.1	Homo sapiens	P25325	THTM_HUMAN 3-mercaptopyruvate sulfurtransferase
13	29	39.8	25900000000	40293.9	Homo sapiens	Q5M8T4	Q5M8T4_HUMAN Connective tissue growth factor
13	29	51.7	14300000000	38444.8	Homo sapiens	O95433	AHSA1_HUMAN Activator of 90 kDa heat shock protein ATPase homolog 1
13	28	45.4	9250000000	46386.5	Homo sapiens	B7Z7R3	LIMS1_HUMAN LIM and senescent cell antigen-like-containing domain protein 1
13	27	28.2	14000000000	62087.3	Homo sapiens	Q13153-2	PAK1_HUMAN Isoform PAK1B of Serine/threonine-protein kinase PAK 1
13	27	18.7	9660000000	114646	Homo sapiens	Q14157	UBP2L_HUMAN Ubiquitin-associated protein 2-like
13	27	56.2	12600000000	31947.3	Homo sapiens	C9JGX1	IN35_HUMAN Isoform 2 of Interferon-induced 35 kDa protein
13	27	56.8	57600000000	24630.2	Homo sapiens	A5YM50	A5YM50_HUMAN RAB11B protein
13	26	43.5	9670000000	42928.8	Homo sapiens	P12277	KCRB_HUMAN Creatine kinase B-type
13	25	69.5	17400000000	33294.1	Homo sapiens	A8MW68	CAZA2_HUMAN F-actin-capping protein subunit alpha-2
13	24	70.2	10000000000	27418	Homo sapiens	Q05DJ2	Q05DJ2_HUMAN MTAP protein
13	24	67.4	23900000000	24835.6	Homo sapiens	O00194	RB27B_HUMAN Ras-related protein Rab-27B
13	24	28.4	4980000000	71908.5	Homo sapiens	A8MX97	PICAL_HUMAN Phosphatidylinositol-binding clathrin assembly protein
13	24	38.6	6210000000	50010.6	Homo sapiens	Q4TTY5	Q4TTY5_HUMAN Leukemia T cell specific adaptor-related protein 1 mu1 subunit
13	23	40.7	8920000000	50001.1	Homo sapiens	P49593	PPM1F_HUMAN Protein phosphatase 1F
13	23	35.4	17500000000	68744.6	Homo sapiens	B4DJ06	SUSD5_HUMAN Sushi domain-containing protein 5
13	23	45.2	10700000000	53004.4	Homo sapiens	Q8WXD2	SCG3_HUMAN Secretogranin-3
13	22	57.3	11100000000	35918	Homo sapiens	Q9BRF8	CPPED_HUMAN Calcineurin-like phosphoesterase domain-containing protein 1
13	22	34.8	10100000000	49642.1	Homo sapiens	O00148	DDX39_HUMAN ATP-dependent RNA helicase DDX39
13	22	33.1	9640000000	47440.1	Homo sapiens	P47972	NPTX2_HUMAN Neuronal pentraxin-2
13	21	33.5	11200000000	76925.9	Homo sapiens	A8MV58	DREB_HUMAN Drebrin
13	21	40.2	6410000000	50282.3	Homo sapiens	B4DT57	STK24_HUMAN Serine/threonine-protein kinase 24
13	21	19.7	21400000000	90424.4	Homo sapiens	O43290	SNUT1_HUMAN U4/U6.U5 tri-snRNP-associated protein 1
13	20	20.3	9530000000	109720	Homo sapiens	P21709	EPHA1_HUMAN Ephrin type-A receptor 1
13	20	35.5	8110000000	60985.3	Homo sapiens	O75131	CPNE3_HUMAN Copine-3
13	20	19.8	11100000000	100479	Homo sapiens	A8MXP9	MATR3_HUMAN Matrin-3
13	20	41.5	11600000000	51816.9	Homo sapiens	Q96TF5	Q96TF5_HUMAN Mutant p53 binding protein 1 (MBP1)
13	20	13.2	4140000000	153407	Homo sapiens	P35968	VGFR2_HUMAN Vascular endothelial growth factor receptor 2
13	20	33.1	3570000000	53686.2	Homo sapiens	D3DXD0	D3DXD0_HUMAN Serine hydroxymethyltransferase
13	19	60	6980000000	36142.7	Homo sapiens	O95861-2	BPNT1_HUMAN Isoform 2 of 3'(2'),5'-bisphosphate nucleotidase 1
13	18	27.8	6160000000	84872.1	Homo sapiens	P35611-3	ADDA_HUMAN Isoform 3 of Alpha-adducin
13	18	54.4	5370000000	36917.7	Homo sapiens	Q8IW45	CARKD_HUMAN Carbohydrate kinase domain-containing protein
13	18	16.8	6870000000	116940	Homo sapiens	Q9BXX0	EMIL2_HUMAN EMILIN-2
13	18	50.1	2530000000	51954.6	Homo sapiens	P16233	LIPP_HUMAN Pancreatic triacylglycerol lipase
13	18	39.5	2960000000	56710.7	Homo sapiens	Q9UL15-2	BAG5_HUMAN Isoform 2 of BAG family molecular chaperone regulator 5
13	18	18.1	3220000000	119202	Homo sapiens	P29323	EPHB2_HUMAN Ephrin type-B receptor 2
13	18	36.3	3190000000	56842	Homo sapiens	P21281	VATB2_HUMAN V-type proton ATPase subunit B, brain isoform
13	18	42.8	3550000000	47748.2	Homo sapiens	O00231	PSD11_HUMAN 26S proteasome non-ATPase regulatory subunit 11
13	18	38.7	5120000000	46650.7	Homo sapiens	Q9HDC9	APMAP_HUMAN Adipocyte plasma membrane-associated protein
13	17	44.1	3200000000	51500.2	Homo sapiens	Q6WN34-2	CRDL2_HUMAN Isoform II of Chordin-like protein 2
13	17	29.2	4440000000	76500.1	Homo sapiens	Q13546	RIPK1_HUMAN Receptor-interacting serine/threonine-protein kinase 1
13	17	16.6	1980000000	128488	Homo sapiens	P11215	ITAM_HUMAN Integrin alpha-M
13	17	26.7	4090000000	70192.2	Homo sapiens	B4DWL1	FUBP1_HUMAN Isoform 2 of Far upstream element-binding protein 1
13	16	22.4	1980000000	108366	Homo sapiens	A8K8Z4	CO6_HUMAN Complement component C6
13	16	23.8	5070000000	80568	Homo sapiens	Q684P5	RPGP2_HUMAN Rap1 GTPase-activating protein 2
13	16	20.9	1460000000	91294.6	Homo sapiens	Q68DF1	CSDE1_HUMAN Cold shock domain-containing protein E1
13	16	26.5	6620000000	71137.5	Homo sapiens	Q9NR34	MA1C1_HUMAN Mannosyl-oligosaccharide 1,2-alpha-mannosidase IC
13	16	40.6	7020000000	35052.3	Homo sapiens	Q56A79	Q56A79_HUMAN Purine-rich element binding protein A
13	16	23	5670000000	73479.4	Homo sapiens	P03952	KLKB1_HUMAN Plasma kallikrein
13	16	13.1	3450000000	142817	Homo sapiens	A8MY36	DCTN1_HUMAN Dynactin subunit 1
13	16	8.3	1730000000	245335	Homo sapiens	Q58EX2-4	SDK2_HUMAN Isoform 4 of Protein sidekick-2
13	15	16.2	2490000000	116931	Homo sapiens	Q96P70	IPO9_HUMAN Importin-9
13	14	8.1	2360000000	224068	Homo sapiens	Q9UKX2	MYH2_HUMAN Myosin-2
13	14	18.7	1080000000	100304	Homo sapiens	Q8IYB7	DI3L2_HUMAN DIS3-like exonuclease 2
13	14	33	2420000000	59929	Homo sapiens	Q7L1T6	NB5R4_HUMAN Cytochrome b5 reductase 4
13	14	35.2	2910000000	47820.1	Homo sapiens	P22234	PUR6_HUMAN Multifunctional protein ADE2
13	14	27.7	2280000000	80141.3	Homo sapiens	P51659	DHB4_HUMAN Peroxisomal multifunctional enzyme type 2
13	14	4.6	9580000000	550185	Homo sapiens	Q8NDA2	HMCN2_HUMAN Hemicentin-2
13	14	5.9	5340000000	310921	Homo sapiens	Q12802-2	AKP13_HUMAN Isoform 2 of A-kinase anchor protein 13
12	98	9.4	652000000000	76601.9	Trypanosoma brucei	Tb11.01.1680	polyubiquitin, putative
12	19	46.1	16500000000	30481.1	Trypanosoma brucei	Tb11.01.1290	14-3-3-like protein, putative
12	293	50.6	1070000000000	26519.3	Homo sapiens	Q8TCD0	IGKC_HUMAN Ig kappa chain C region
12	285	82.8	966000000000	11588.9	Homo sapiens	Q567Q0	Q567Q0_HUMAN Peptidylprolyl isomerase A (Cyclophilin A)
12	263	78.1	931000000000	13828.4	Homo sapiens	P61769	B2MG_HUMAN Beta-2-microglobulin
12	170	40.6	729000000000	39911.7	Homo sapiens	P02760	AMBP_HUMAN Protein AMBP
12	111	87	334000000000	16169.3	Homo sapiens	P02042	HBD_HUMAN Hemoglobin subunit delta
12	95	46.7	309000000000	23767.4	Homo sapiens	Q5T539	Q5T539_HUMAN Orosomucoid 1
12	60	79.3	79300000000	16419.5	Homo sapiens	Q15819	UB2V2_HUMAN Ubiquitin-conjugating enzyme E2 variant 2
12	56	39.7	110000000000	32745.6	Homo sapiens	P06748	NPM_HUMAN Nucleophosmin
12	55	47.4	56800000000	30696.1	Homo sapiens	P28062	PSB8_HUMAN Proteasome subunit beta type-8
12	55	64.4	64200000000	25889.8	Homo sapiens	P13727	PRG2_HUMAN Bone marrow proteoglycan
12	44	70.1	60000000000	21005.6	Homo sapiens	Q04760	LGUL_HUMAN Lactoylglutathione lyase
12	44	41.6	52200000000	36982.9	Homo sapiens	P31942	HNRH3_HUMAN Heterogeneous nuclear ribonucleoprotein H3
12	43	77.2	32700000000	18234.7	Homo sapiens	P63279	UBC9_HUMAN SUMO-conjugating enzyme UBC9
12	43	64.6	49500000000	16703	Homo sapiens	P55008	AIF1_HUMAN Allograft inflammatory factor 1
12	43	34.5	34900000000	36098.5	Homo sapiens	P10646	TFPI1_HUMAN Tissue factor pathway inhibitor
12	39	25.3	237000000000	69916.1	Homo sapiens	B5MDL1	LIRA6_HUMAN Isoform 2 of Leukocyte immunoglobulin-like receptor subfamily A member 6
12	39	67	101000000000	20994.2	Homo sapiens	Q9Y2B0	CNPY2_HUMAN Protein canopy homolog 2
12	38	37.6	44700000000	55757.3	Homo sapiens	O94919	ENDD1_HUMAN Endonuclease domain-containing 1 protein
12	37	24	246000000000	65760.1	Homo sapiens	Q8N423	LIRB2_HUMAN Leukocyte immunoglobulin-like receptor subfamily B member 2
12	37	61.9	25100000000	20312.6	Homo sapiens	A6XGL1	A6XGL1_HUMAN Transthyretin
12	36	52.2	47500000000	32525.9	Homo sapiens	P10451-3	OSTP_HUMAN Isoform OPN-c of Osteopontin
12	36	58.2	20200000000	28580.2	Homo sapiens	Q9UFN0	NPS3A_HUMAN Protein NipSnap homolog 3A
12	34	55.1	36000000000	23957.5	Homo sapiens	Q92882	OSTF1_HUMAN Osteoclast-stimulating factor 1
12	34	79.4	40000000000	19778.6	Homo sapiens	P07741	APT_HUMAN Adenine phosphoribosyltransferase
12	33	35.6	16800000000	62100.1	Homo sapiens	Q96MK3	FA20A_HUMAN Protein FAM20A
12	32	42.9	32800000000	35923.5	Homo sapiens	P67809	YBOX1_HUMAN Nuclease-sensitive element-binding protein 1
12	32	50.4	57300000000	24949.7	Homo sapiens	Q9H444	CHM4B_HUMAN Charged multivesicular body protein 4b
12	32	44.5	13500000000	40044.7	Homo sapiens	O43488	ARK72_HUMAN Aflatoxin B1 aldehyde reductase member 2
12	31	50	43200000000	41048.5	Homo sapiens	B4DID6	DKK3_HUMAN Dickkopf-related protein 3
12	31	51.4	10200000000	33553.6	Homo sapiens	P49247	RPIA_HUMAN Ribose-5-phosphate isomerase
12	31	47.4	23700000000	38019.9	Homo sapiens	P07711	CATL1_HUMAN Cathepsin L1
12	29	45	29900000000	30306	Homo sapiens	P14207	FOLR2_HUMAN Folate receptor beta
12	29	26.8	9880000000	58481.4	Homo sapiens	P34059	GALNS_HUMAN N-acetylgalactosamine-6-sulfatase
12	29	75.1	20100000000	18961.8	Homo sapiens	P60981	DEST_HUMAN Destrin
12	28	72.1	45400000000	22341.9	Homo sapiens	Q9H0U4	RAB1B_HUMAN Ras-related protein Rab-1B
12	28	32.1	16200000000	60802.9	Homo sapiens	P09603	CSF1_HUMAN Macrophage colony-stimulating factor 1
12	28	39.9	37200000000	31146.8	Homo sapiens	Q9BT09	CNPY3_HUMAN Protein canopy homolog 3
12	28	47.4	19300000000	39765.2	Homo sapiens	Q9NYL9	TMOD3_HUMAN Tropomodulin-3
12	26	42.5	6320000000	44411.4	Homo sapiens	Q9H488	OFUT1_HUMAN GDP-fucose protein O-fucosyltransferase 1
12	26	41.2	8690000000	33879.9	Homo sapiens	P55212	CASP6_HUMAN Caspase-6
12	25	13.4	22500000000	133869	Homo sapiens	P35442	TSP2_HUMAN Thrombospondin-2
12	25	38.7	6720000000	42893.6	Homo sapiens	Q53T59	H1BP3_HUMAN HCLS1-binding protein 3
12	25	42.1	22000000000	47940.1	Homo sapiens	Q09028	RBBP4_HUMAN Histone-binding protein RBBP4
12	25	45.8	41400000000	29179	Homo sapiens	P08311	CATG_HUMAN Cathepsin G
12	24	47.1	14500000000	40941	Homo sapiens	B4DPF0	B4DPF0_HUMAN cDNA FLJ54604, highly similar to Betaine--homocysteine S-methyltransferase (EC 2.1.1.5)
12	24	29.1	15600000000	83901.3	Homo sapiens	Q16799	RTN1_HUMAN Reticulon-1
12	24	24.2	57700000000	59501.9	Homo sapiens	D2KTA8	FCAMR_HUMAN High affinity immunoglobulin alpha and immunoglobulin mu Fc receptor
12	24	30.6	6760000000	47288.2	Homo sapiens	Q8IW75	SPA12_HUMAN Serpin A12
12	23	39	18800000000	38730.1	Homo sapiens	P20042	IF2B_HUMAN Eukaryotic translation initiation factor 2 subunit 2
12	23	27.1	13000000000	58306.4	Homo sapiens	O95747	OXSR1_HUMAN Serine/threonine-protein kinase OSR1
12	23	19.6	6870000000	116292	Homo sapiens	Q9UDT6	CLIP2_HUMAN CAP-Gly domain-containing linker protein 2
12	23	35	7470000000	52981.8	Homo sapiens	B4DDK9	MGAT2_HUMAN Alpha-1,6-mannosyl-glycoprotein 2-beta-N-acetylglucosaminyltransferase
12	23	43.8	39700000000	38122.6	Homo sapiens	P25774	CATS_HUMAN Cathepsin S
12	23	47.7	6020000000	40944.1	Homo sapiens	P55263	ADK_HUMAN Adenosine kinase
12	23	42.4	14100000000	32404.4	Homo sapiens	Q14165	MLEC_HUMAN Malectin
12	23	67	52600000000	17658.6	Homo sapiens	B4DT13	B4DT13_HUMAN cDNA FLJ51542, highly similar to Ras-related protein Rab-11B
12	23	43	14500000000	29841.1	Homo sapiens	O75937	DNJC8_HUMAN DnaJ homolog subfamily C member 8
12	22	49.8	5150000000	52847.3	Homo sapiens	Q99704	DOK1_HUMAN Docking protein 1
12	22	33.1	5580000000	54842.1	Homo sapiens	P04217	A1BG_HUMAN Alpha-1B-glycoprotein
12	22	28.1	12500000000	39700.2	Homo sapiens	Q13247	SFRS6_HUMAN Splicing factor, arginine/serine-rich 6
12	22	31.3	4300000000	63229.6	Homo sapiens	Q8WZA9	IRGQ_HUMAN Immunity-related GTPase family Q protein
12	22	45.9	8790000000	38779.2	Homo sapiens	Q96C86	DCPS_HUMAN Scavenger mRNA-decapping enzyme DcpS
12	22	35.2	7700000000	42714.1	Homo sapiens	Q9Y570	PPME1_HUMAN Protein phosphatase methylesterase 1
12	22	25.2	9820000000	57669.5	Homo sapiens	Q9UK23	NAGPA_HUMAN N-acetylglucosamine-1-phosphodiester alpha-N-acetylglucosaminidase
12	21	49.8	5030000000	52863.3	Homo sapiens	B3KP83	B3KP83_HUMAN cDNA FLJ31382 fis, clone NHNPC2000187, highly similar to Docking protein 1 (Downstream of tyrosine kinase 1)
12	21	78.9	8050000000	27150.8	Homo sapiens	Q99714	HCD2_HUMAN 3-hydroxyacyl-CoA dehydrogenase type-2
12	21	20	5280000000	76301.2	Homo sapiens	Q86VG2	Q86VG2_HUMAN Splicing factor proline/glutamine-rich (Polypyrimidine tract binding protein associated)
12	21	40.5	25500000000	41788.3	Homo sapiens	P28482	MK01_HUMAN Mitogen-activated protein kinase 1
12	21	5.7	4290000000	255838	Homo sapiens	P23471	PTPRZ_HUMAN Receptor-type tyrosine-protein phosphatase zeta
12	21	45	7200000000	36299.1	Homo sapiens	D3DVN9	D3DVN9_HUMAN Spondin 2, extracellular matrix protein, isoform CRA_a
12	20	37.7	6970000000	42545.4	Homo sapiens	P26022	PTX3_HUMAN Pentraxin-related protein PTX3
12	20	23.9	9280000000	78660.8	Homo sapiens	Q8N8Z6	DCBD1_HUMAN Discoidin, CUB and LCCL domain-containing protein 1
12	20	21.2	8710000000	56821.5	Homo sapiens	A8K644	A8K644_HUMAN Splicing factor, arginine/serine-rich 4, isoform CRA_b
12	20	35.7	5300000000	54102.8	Homo sapiens	O60784	TOM1_HUMAN Target of Myb protein 1
12	19	19.5	12100000000	46406.2	Homo sapiens	P22694-2	KAPCB_HUMAN Isoform Beta2 of cAMP-dependent protein kinase catalytic subunit beta
12	19	54.4	7130000000	34893.3	Homo sapiens	Q1ET66	Q1ET66_HUMAN Phenol sulfotransferase 1A5*1A possible alternative splicing form
12	19	42.6	5040000000	50166.1	Homo sapiens	Q8IUZ5	AT2L2_HUMAN Alanine--glyoxylate aminotransferase 2-like 2
12	19	26.7	3220000000	72578.4	Homo sapiens	P43405	KSYK_HUMAN Tyrosine-protein kinase SYK
12	19	35.8	11700000000	41736.1	Homo sapiens	A8KAH5	A8KAH5_HUMAN cDNA FLJ32696 fis, clone TESTI2000358
12	18	31.9	9500000000	49649.2	Homo sapiens	Q96QA5	GSDMA_HUMAN Gasdermin-A
12	18	46.8	9720000000	26991.2	Homo sapiens	P33316	DUT_HUMAN Deoxyuridine 5'-triphosphate nucleotidohydrolase, mitochondrial
12	18	25.9	8040000000	78358.9	Homo sapiens	P05060	SCG1_HUMAN Secretogranin-1
12	18	44.5	5620000000	39335.3	Homo sapiens	P78318	IGBP1_HUMAN Immunoglobulin-binding protein 1
12	18	30.2	4260000000	46426.1	Homo sapiens	Q99574	NEUS_HUMAN Neuroserpin
12	18	31.7	5000000000	66106.2	Homo sapiens	P30153	2AAA_HUMAN Serine/threonine-protein phosphatase 2A 65 kDa regulatory subunit A alpha isoform
12	18	51.9	13900000000	28969.8	Homo sapiens	O95721	SNP29_HUMAN Synaptosomal-associated protein 29
12	18	21.1	10300000000	80255.2	Homo sapiens	Q5JSP0	FGD3_HUMAN FYVE, RhoGEF and PH domain-containing protein 3
12	18	32.3	2050000000	59167.3	Homo sapiens	Q16222	UAP1_HUMAN UDP-N-acetylhexosamine pyrophosphorylase
12	17	41	4350000000	37893.4	Homo sapiens	Q9NZL9	MAT2B_HUMAN Methionine adenosyltransferase 2 subunit beta
12	17	33.4	4650000000	64248.4	Homo sapiens	Q9BW04	SARG_HUMAN Specifically androgen-regulated gene protein
12	17	21.4	2730000000	86587	Homo sapiens	O43815	STRN_HUMAN Striatin
12	17	15.2	4350000000	122632	Homo sapiens	Q658W2	FAK1_HUMAN Focal adhesion kinase 1
12	17	54.2	4130000000	23990.1	Homo sapiens	P23919	KTHY_HUMAN Thymidylate kinase
12	17	33.4	19300000000	51334.9	Homo sapiens	B4DN31	CHID1_HUMAN Chitinase domain-containing protein 1
12	16	30.8	5050000000	64134.7	Homo sapiens	B7Z240	B7Z240_HUMAN cDNA FLJ55050, highly similar to Epidermal growth factor receptor substrate 15
12	16	59.5	3740000000	41723.9	Homo sapiens	P52788	SPSY_HUMAN Spermine synthase
12	16	11.8	6310000000	125924	Homo sapiens	Q92619	HMHA1_HUMAN Minor histocompatibility protein HA-1
12	16	41	3610000000	44686.3	Homo sapiens	O15382	BCAT2_HUMAN Branched-chain-amino-acid aminotransferase, mitochondrial
12	16	27.8	2420000000	58436.7	Homo sapiens	P50991	TCPD_HUMAN T-complex protein 1 subunit delta
12	16	17.7	4610000000	105296	Homo sapiens	Q6VY07	PACS1_HUMAN Phosphofurin acidic cluster sorting protein 1
12	16	33.9	2670000000	46880.7	Homo sapiens	P05120	PAI2_HUMAN Plasminogen activator inhibitor 2
12	16	30.8	2420000000	52722.7	Homo sapiens	D3DSY9	D3DSY9_HUMAN Farnesyltransferase, CAAX box, alpha, isoform CRA_a
12	16	40.9	3410000000	36396.8	Homo sapiens	P05198	IF2A_HUMAN Eukaryotic translation initiation factor 2 subunit 1
12	15	14.3	2500000000	136804	Homo sapiens	Q9HC56	PCDH9_HUMAN Protocadherin-9
12	15	17.3	2830000000	121397	Homo sapiens	O00267	SPT5H_HUMAN Transcription elongation factor SPT5
12	15	15.8	6060000000	109776	Homo sapiens	P12110	CO6A2_HUMAN Collagen alpha-2(VI) chain
12	15	16.5	2670000000	126865	Homo sapiens	Q9ULH1-2	ASAP1_HUMAN Isoform 1 of Arf-GAP with SH3 domain, ANK repeat and PH domain-containing protein 1
12	15	12.8	2530000000	123092	Homo sapiens	O95466-2	FMNL_HUMAN Isoform 2 of Formin-like protein 1
12	15	21.9	1720000000	71952.2	Homo sapiens	Q15046-2	SYK_HUMAN Isoform Mitochondrial of Lysyl-tRNA synthetase
12	15	38.5	3100000000	47180.3	Homo sapiens	Q5T270	Q5T270_HUMAN TBC1 domain family, member 13
12	15	9	2350000000	210726	Homo sapiens	P51610	HCFC1_HUMAN Host cell factor 1
12	14	12.6	1850000000	139281	Homo sapiens	O60841	IF2P_HUMAN Eukaryotic translation initiation factor 5B
12	14	12.3	1740000000	139595	Homo sapiens	Q01970	PLCB3_HUMAN 1-phosphatidylinositol-4,5-bisphosphate phosphodiesterase beta-3
12	14	18.4	4880000000	99769.3	Homo sapiens	P55884-2	EIF3B_HUMAN Isoform 2 of Eukaryotic translation initiation factor 3 subunit B
12	14	25.9	6440000000	57061.7	Homo sapiens	Q8N6H7	ARFG2_HUMAN ADP-ribosylation factor GTPase-activating protein 2
12	14	7	1350000000	219827	Homo sapiens	C9J3Y2	LY75_HUMAN Isoform Fusion protein variant V34-2 of Lymphocyte antigen 75
12	14	34.4	3130000000	48646.6	Homo sapiens	O95630	STABP_HUMAN STAM-binding protein
12	14	12.3	1130000000	138462	Homo sapiens	O94856-9	NFASC_HUMAN Isoform 9 of Neurofascin
12	14	10	1240000000	150880	Homo sapiens	O94856	NFASC_HUMAN Neurofascin
12	14	34.6	4320000000	46553.8	Homo sapiens	P50454	SERPH_HUMAN Serpin H1
12	14	21	2060000000	78701.8	Homo sapiens	Q05655	KPCD_HUMAN Protein kinase C delta type
12	14	23.3	6990000000	85680.5	Homo sapiens	Q9UHB6	LIMA1_HUMAN LIM domain and actin-binding protein 1
12	13	28.7	1980000000	59879.1	Homo sapiens	Q99832	TCPH_HUMAN T-complex protein 1 subunit eta
12	13	8.7	2960000000	229315	Homo sapiens	P48634	BAT2_HUMAN Large proline-rich protein BAT2
12	13	25.4	3300000000	65559.4	Homo sapiens	Q9BY44	EIF2A_HUMAN Eukaryotic translation initiation factor 2A
12	13	30.5	5420000000	44101.3	Homo sapiens	Q86VN1	VPS36_HUMAN Vacuolar protein-sorting-associated protein 36
11	62	57.2	156000000000	26989.5	Trypanosoma brucei	Tb11.02.3210	TIMtriosephosphate isomerase
11	14	23.5	19900000000	71548	Trypanosoma brucei	Tb11.02.5450	glucose-regulated protein 78, putative
11	140	67.1	637000000000	16027.2	Homo sapiens	P01034	CYTC_HUMAN Cystatin-C
11	132	85	389000000000	12774	Homo sapiens	O75368	SH3L1_HUMAN SH3 domain-binding glutamic acid-rich-like protein
11	107	72.2	349000000000	11584.9	Homo sapiens	P31151	S10A7_HUMAN Protein S100-A7
11	81	58.9	255000000000	21256.7	Homo sapiens	P41222	PTGDS_HUMAN Prostaglandin-H2 D-isomerase
11	78	46.7	134000000000	23899.5	Homo sapiens	Q6IB74	Q6IB74_HUMAN ORM2 protein
11	71	62.8	108000000000	11862.6	Homo sapiens	P99999	CYC_HUMAN Cytochrome c
11	70	60.4	208000000000	19213.6	Homo sapiens	Q3ZCW2	LEGL_HUMAN Galectin-related protein
11	63	61.8	66400000000	23539.6	Homo sapiens	B4DRV9	B4DRV9_HUMAN Glyceraldehyde-3-phosphate dehydrogenase
11	63	84.3	121000000000	16197.2	Homo sapiens	P69891	HBG1_HUMAN Hemoglobin subunit gamma-1
11	63	61	181000000000	19709.1	Homo sapiens	P13693	TCTP_HUMAN Translationally-controlled tumor protein
11	60	42	59700000000	47596	Homo sapiens	B7Z8Q2	FETUA_HUMAN Alpha-2-HS-glycoprotein
11	59	48.6	168000000000	33488.3	Homo sapiens	Q01105	SET_HUMAN Protein SET
11	59	14.5	143000000000	105091	Homo sapiens	Q9H8L6	MMRN2_HUMAN Multimerin-2
11	56	69.6	305000000000	10931.5	Homo sapiens	P61604	CH10_HUMAN 10 kDa heat shock protein, mitochondrial
11	55	84.3	118000000000	16231.3	Homo sapiens	D3GKD9	D3GKD9_HUMAN G-gamma globin Paulinia variant
11	51	52.6	68200000000	23233.8	Homo sapiens	P49720	PSB3_HUMAN Proteasome subunit beta type-3
11	49	52.5	45500000000	31596.7	Homo sapiens	P24593	IBP5_HUMAN Insulin-like growth factor-binding protein 5
11	48	26.9	66300000000	22579.8	Homo sapiens	P16401	H15_HUMAN Histone H1.5
11	44	60.5	129000000000	25256.4	Homo sapiens	Q15056-2	IF4H_HUMAN Isoform Short of Eukaryotic translation initiation factor 4H
11	42	27.6	124000000000	22349.5	Homo sapiens	P16402	H13_HUMAN Histone H1.3
11	41	31.4	72600000000	41502.2	Homo sapiens	P50502	F10A1_HUMAN Hsc70-interacting protein
11	40	72.2	46100000000	18819.1	Homo sapiens	O60493	SNX3_HUMAN Sorting nexin-3
11	40	63.1	33400000000	19850.8	Homo sapiens	P19105	ML12A_HUMAN Myosin regulatory light chain 12A
11	40	67.5	83900000000	16993.2	Homo sapiens	P61626	LYSC_HUMAN Lysozyme C
11	39	52.2	45900000000	28403.7	Homo sapiens	B4DMI2	B4DMI2_HUMAN cDNA FLJ57533, highly similar to Proprotein convertase subtilisin/kexin type 9 (EC 3.4.21.-)
11	39	79.6	105000000000	17194.6	Homo sapiens	P61088	UBE2N_HUMAN Ubiquitin-conjugating enzyme E2 N
11	39	68.4	34500000000	16857.4	Homo sapiens	P12273	PIP_HUMAN Prolactin-inducible protein
11	39	66.1	69800000000	21961.3	Homo sapiens	P30626	SORCN_HUMAN Sorcin
11	38	32.3	26900000000	57499.4	Homo sapiens	Q15223	PVRL1_HUMAN Poliovirus receptor-related protein 1
11	37	55.5	39800000000	30307.2	Homo sapiens	Q99436	PSB7_HUMAN Proteasome subunit beta type-7
11	36	38.3	67500000000	34372.3	Homo sapiens	Q9UJJ9	GNPTG_HUMAN N-acetylglucosamine-1-phosphotransferase subunit gamma
11	34	46.8	29400000000	28900.5	Homo sapiens	B3KS59	B3KS59_HUMAN Dipeptidase 2, isoform CRA_b
11	32	77.2	25700000000	18498.6	Homo sapiens	P24666	PPAC_HUMAN Low molecular weight phosphotyrosine protein phosphatase
11	32	59	55600000000	11397.8	Homo sapiens	P81605	DCD_HUMAN Dermcidin
11	31	26.4	36900000000	36300.5	Homo sapiens	B5MD22	ROAA_HUMAN Isoform 2 of Heterogeneous nuclear ribonucleoprotein A/B
11	30	64.7	43600000000	21422.8	Homo sapiens	P21291	CSRP1_HUMAN Cysteine and glycine-rich protein 1
11	30	96.5	39400000000	11664.7	Homo sapiens	P05387	RLA2_HUMAN 60S acidic ribosomal protein P2
11	29	57.8	15100000000	28486.4	Homo sapiens	P04632	CPNS1_HUMAN Calpain small subunit 1
11	29	67.4	67900000000	18856	Homo sapiens	Q9UMX5	NENF_HUMAN Neudesin
11	29	50.4	25900000000	28576.9	Homo sapiens	Q5T750	XP32_HUMAN Skin-specific protein 32
11	29	49.5	15300000000	24390.7	Homo sapiens	Q07812-2	BAX_HUMAN Isoform Beta of Apoptosis regulator BAX
11	29	28.9	14500000000	44966.3	Homo sapiens	Q86YT9	JAML1_HUMAN Junctional adhesion molecule-like
11	27	28.6	13500000000	43336.7	Homo sapiens	P50452	SPB8_HUMAN Serpin B8
11	27	29.3	14000000000	64212.6	Homo sapiens	Q01638	ILRL1_HUMAN Interleukin-1 receptor-like 1
11	27	28.5	13800000000	53785.9	Homo sapiens	P27918	PROP_HUMAN Properdin
11	27	46.4	48900000000	25233.4	Homo sapiens	Q00688	FKBP3_HUMAN Peptidyl-prolyl cis-trans isomerase FKBP3
11	26	42.6	17100000000	44596.9	Homo sapiens	Q08ET2	SIG14_HUMAN Sialic acid-binding Ig-like lectin 14
11	25	28.1	28000000000	54978.6	Homo sapiens	P10619	PPGB_HUMAN Lysosomal protective protein
11	25	43	18700000000	35968.1	Homo sapiens	Q6PL24	TMED8_HUMAN Protein TMED8
11	25	39.6	17800000000	34383.9	Homo sapiens	D3DSW3	D3DSW3_HUMAN Proline synthetase co-transcribed homolog (Bacterial), isoform CRA_b
11	25	28.8	32200000000	46874.6	Homo sapiens	B7ZLI0	B7ZLI0_HUMAN Reticulon 4 receptor-like 2
11	24	53.4	31800000000	31258.3	Homo sapiens	Q86UD1	OAF_HUMAN Out at first protein homolog
11	24	13.7	34600000000	77290.4	Homo sapiens	Q6AZW6	Q6AZW6_HUMAN Activating transcription factor 6 beta
11	24	37.4	8880000000	49809.7	Homo sapiens	Q99538	LGMN_HUMAN Legumain
11	23	27.7	29500000000	51111.9	Homo sapiens	O43493	TGON2_HUMAN Trans-Golgi network integral membrane protein 2
11	23	52	9130000000	31843.3	Homo sapiens	P30084	ECHM_HUMAN Enoyl-CoA hydratase, mitochondrial
11	23	29.1	12400000000	46942.2	Homo sapiens	Q8NCC3	PAG15_HUMAN Group XV phospholipase A2
11	22	60.3	16800000000	28641.1	Homo sapiens	O15247	CLIC2_HUMAN Chloride intracellular channel protein 2
11	22	22.7	6050000000	72930.9	Homo sapiens	P51693-2	APLP1_HUMAN Isoform 2 of Amyloid-like protein 1
11	22	46.3	8810000000	35706.7	Homo sapiens	Q53FA7	QORX_HUMAN Quinone oxidoreductase PIG3
11	22	59.7	6170000000	22667.6	Homo sapiens	Q01995	TAGL_HUMAN Transgelin
11	21	64.3	10500000000	21925.1	Homo sapiens	O75340	PDCD6_HUMAN Programmed cell death protein 6
11	21	46.5	11900000000	30080.4	Homo sapiens	Q8WXX5	DNJC9_HUMAN DnaJ homolog subfamily C member 9
11	21	38.1	4590000000	53219.8	Homo sapiens	Q96KP4	CNDP2_HUMAN Cytosolic non-specific dipeptidase
11	21	9	11400000000	184271	Homo sapiens	B2ZZ86	B2ZZ86_HUMAN Collagen type V alpha 1
11	21	42.9	7060000000	32998.4	Homo sapiens	Q13907-2	IDI1_HUMAN Isoform 2 of Isopentenyl-diphosphate Delta-isomerase 1
11	21	21	15500000000	42958.8	Homo sapiens	P35659	DEK_HUMAN Protein DEK
11	21	70.6	7220000000	22080.9	Homo sapiens	P07203	GPX1_HUMAN Glutathione peroxidase 1
11	20	26.5	6380000000	62763.2	Homo sapiens	P35052	GPC1_HUMAN Glypican-1
11	20	33.2	12500000000	45520.3	Homo sapiens	Q6PKC0	Q6PKC0_HUMAN GMP reductase
11	20	30.6	9130000000	55156.6	Homo sapiens	Q16658	FSCN1_HUMAN Fascin
11	20	57.8	14000000000	27762.9	Homo sapiens	B3KQ04	RGS18_HUMAN Regulator of G-protein signaling 18
11	20	71.1	8490000000	23934.6	Homo sapiens	P61020	RAB5B_HUMAN Ras-related protein Rab-5B
11	20	25.1	6790000000	47127.5	Homo sapiens	Q8WU79	SMAP2_HUMAN Stromal membrane-associated protein 2
11	20	34.2	3910000000	51607	Homo sapiens	Q6UWV6	ENPP7_HUMAN Ectonucleotide pyrophosphatase/phosphodiesterase family member 7
11	19	55.9	4300000000	26742.3	Homo sapiens	B7Z532	B7Z532_HUMAN cDNA FLJ51028, highly similar to 60 kDa heat shock protein, mitochondrial
11	19	27	6170000000	62517.3	Homo sapiens	P14222	PERF_HUMAN Perforin-1
11	19	50.4	3190000000	37242.9	Homo sapiens	P42330	AK1C3_HUMAN Aldo-keto reductase family 1 member C3
11	19	14	7100000000	122612	Homo sapiens	Q9BWV1-3	BOC_HUMAN Isoform 3 of Brother of CDO
11	19	35.3	7990000000	34004.5	Homo sapiens	Q9HAB8	PPCS_HUMAN Phosphopantothenate--cysteine ligase
11	18	52.7	4910000000	25789.1	Homo sapiens	Q03013	GSTM4_HUMAN Glutathione S-transferase Mu 4
11	18	21.1	11300000000	69392.6	Homo sapiens	P16581	LYAM2_HUMAN E-selectin
11	18	50.4	2760000000	37223.9	Homo sapiens	Q2XPP3	Q2XPP3_HUMAN Type II 3a-hydroxysteroid dehydrogenase variant
11	18	34.5	5110000000	40496.2	Homo sapiens	O75695	XRP2_HUMAN Protein XRP2
11	18	20.4	2930000000	71312.8	Homo sapiens	P43155	CACP_HUMAN Carnitine O-acetyltransferase
11	18	17.1	3830000000	97564.1	Homo sapiens	Q9H1B5	XYLT2_HUMAN Xylosyltransferase 2
11	17	8.9	5490000000	215809	Homo sapiens	Q2HXI4	Q2HXI4_HUMAN Protein tyrosine phosphatase receptor type D
11	17	24.1	14200000000	62271.2	Homo sapiens	P22304	IDS_HUMAN Iduronate 2-sulfatase
11	17	51.9	4070000000	21412.3	Homo sapiens	Q6NZ44	Q6NZ44_HUMAN Ferritin
11	17	37	3990000000	36751.6	Homo sapiens	Q86X76	B1AQP4_HUMAN Nitrilase 1
11	17	47.7	3090000000	34721.7	Homo sapiens	Q9UGP6	Q9UGP6_HUMAN Epsilon COP
11	16	10	2750000000	213156	Homo sapiens	P23468-2	PTPRD_HUMAN Isoform Kidney of Receptor-type tyrosine-protein phosphatase delta
11	16	12.6	15800000000	101556	Homo sapiens	P23497	SP100_HUMAN Nuclear autoantigen Sp-100
11	16	35.3	5700000000	47578.6	Homo sapiens	Q9UI42	CBPA4_HUMAN Carboxypeptidase A4
11	16	24.2	2480000000	71128.7	Homo sapiens	B0QY89	B0QY89_HUMAN Eukaryotic translation initiation factor 3, subunit E interacting protein
11	16	25.9	7530000000	57500.6	Homo sapiens	B6V6K6	B6V6K6_HUMAN Mutant myocilin
11	16	21.2	4300000000	80955.7	Homo sapiens	Q92841-4	DDX17_HUMAN Isoform 4 of Probable ATP-dependent RNA helicase DDX17
11	16	46.8	2960000000	34425.5	Homo sapiens	P23193	TCEA1_HUMAN Transcription elongation factor A protein 1
11	16	17.5	3070000000	88592.3	Homo sapiens	P55285	CADH6_HUMAN Cadherin-6
11	16	34.4	3590000000	44905.3	Homo sapiens	Q9UI08-2	EVL_HUMAN Isoform 1 of Ena/VASP-like protein
11	15	22.2	2380000000	87931.6	Homo sapiens	P09958	FURIN_HUMAN Furin
11	15	36.8	1160000000	57097.6	Homo sapiens	Q7Z434	MAVS_HUMAN Mitochondrial antiviral-signaling protein
11	15	36.2	4010000000	47083.7	Homo sapiens	Q5TDH0-3	DDI2_HUMAN Isoform 3 of Protein DDI1 homolog 2
11	15	29.2	3130000000	49526.5	Homo sapiens	B4DHM0	SCRN1_HUMAN Secernin-1
11	15	18.1	2020000000	99028.8	Homo sapiens	Q9Y678	COPG_HUMAN Coatomer subunit gamma
11	15	45.6	11500000000	22537.8	Homo sapiens	P36969	GPX4_HUMAN Phospholipid hydroperoxide glutathione peroxidase, mitochondrial
11	15	27.1	4560000000	52369	Homo sapiens	Q9H173	SIL1_HUMAN Nucleotide exchange factor SIL1
11	14	48.8	6350000000	27015.5	Homo sapiens	P21266	GSTM3_HUMAN Glutathione S-transferase Mu 3
11	14	26.5	4920000000	57038.5	Homo sapiens	Q9UHG3	PCYOX_HUMAN Prenylcysteine oxidase 1
11	14	6.8	986000000	267730	Homo sapiens	Q99968	Q99968_HUMAN Tpr
11	14	20.9	5650000000	73487.4	Homo sapiens	Q92945	FUBP2_HUMAN Far upstream element-binding protein 2
11	14	41.9	7130000000	38889.3	Homo sapiens	Q15293	RCN1_HUMAN Reticulocalbin-1
11	13	22.5	9670000000	65014.5	Homo sapiens	O75758	O75758_HUMAN Pyruvate kinase
11	13	26.1	3360000000	67199.6	Homo sapiens	B7ZLW0	B7ZLW0_HUMAN LPP protein
11	13	28.5	1920000000	70258.3	Homo sapiens	Q8TAT6-2	NPL4_HUMAN Isoform 2 of Nuclear protein localization protein 4 homolog
11	13	15	5810000000	102076	Homo sapiens	P02730	B3AT_HUMAN Band 3 anion transport protein
11	13	11.4	1610000000	135851	Homo sapiens	P20701-2	ITAL_HUMAN Isoform 2 of Integrin alpha-L
11	13	18.2	3630000000	76136.9	Homo sapiens	O43895	XPP2_HUMAN Xaa-Pro aminopeptidase 2
11	13	8.4	3400000000	211161	Homo sapiens	O43451	MGA_HUMAN Maltase-glucoamylase, intestinal
11	13	12.7	1140000000	121125	Homo sapiens	Q8NFY4	SEM6D_HUMAN Semaphorin-6D
11	13	21	2260000000	74018.5	Homo sapiens	P42331-4	RHG25_HUMAN Isoform 4 of Rho GTPase-activating protein 25
11	13	20.6	1440000000	83311.3	Homo sapiens	Q14155-5	ARHG7_HUMAN Isoform 5 of Rho guanine nucleotide exchange factor 7
11	12	25.3	1870000000	58562.6	Homo sapiens	O75886	STAM2_HUMAN Signal transducing adapter molecule 2
11	12	8.9	1320000000	167896	Homo sapiens	Q92626	PXDN_HUMAN Peroxidasin homolog
11	12	13.2	2060000000	117314	Homo sapiens	P20936	RASA1_HUMAN Ras GTPase-activating protein 1
11	12	39.4	763000000	46803.8	Homo sapiens	Q6DHZ2	Q6DHZ2_HUMAN Protein kinase, cAMP-dependent, regulatory, type II, beta
11	12	9.4	953000000	163572	Homo sapiens	A6NI63	MYOM3_HUMAN Myomesin-3
11	12	14.1	695000000	104550	Homo sapiens	Q13620	CUL4B_HUMAN Cullin-4B
11	11	30.8	10500000000	64926.4	Homo sapiens	O00499	BIN1_HUMAN Myc box-dependent-interacting protein 1
11	11	13.9	3940000000	116525	Homo sapiens	Q7L7X3	TAOK1_HUMAN Serine/threonine-protein kinase TAO1
11	11	8.9	3580000000	156152	Homo sapiens	Q13428-4	TCOF_HUMAN Isoform 4 of Treacle protein
11	11	5.8	1530000000	228079	Homo sapiens	Q14008-3	CKAP5_HUMAN Isoform 3 of Cytoskeleton-associated protein 5
11	11	32.2	1510000000	49472.3	Homo sapiens	O75351	VPS4B_HUMAN Vacuolar protein sorting-associated protein 4B
10	46	74	38900000000	18945	Trypanosoma brucei	Tb11.03.0250	CYPAcyclophilin a
10	23	22.5	16900000000	55921.4	Trypanosoma brucei	Tb10.6k15.2290	protein disulfide isomerase
10	14	35.7	2270000000	45911.6	Trypanosoma brucei	Tb10.6k15.1500	hypothetical protein, conserved
10	13	26.3	2470000000	59787.5	Trypanosoma brucei	Tb10.70.0280	HSP60chaperonin Hsp60, mitochondrial precursor
10	13	20.9	1390000000	62954.3	Trypanosoma brucei	Tb927.5.2940	stress-induced protein sti1, putative
10	263	50	855000000000	26039.6	Homo sapiens	Q5EFE6	Q5EFE6_HUMAN Anti-RhD monoclonal T125 kappa light chain
10	153	70.2	312000000000	11805.2	Homo sapiens	A6XND9	A6XND9_HUMAN Beta-2-microglobulin
10	111	27.5	454000000000	29373.8	Homo sapiens	P08637	FCG3A_HUMAN Low affinity immunoglobulin gamma Fc region receptor III-A
10	91	60.4	259000000000	19881.5	Homo sapiens	P15531-2	NDKA_HUMAN Isoform NM23-H1B of Nucleoside diphosphate kinase A
10	88	43.9	202000000000	27887.7	Homo sapiens	P31947	1433S_HUMAN 14-3-3 protein sigma
10	84	54.2	386000000000	25134.5	Homo sapiens	Q8N355	Q8N355_HUMAN IGL@ protein
10	84	30	209000000000	26500.6	Homo sapiens	O75015	FCG3B_HUMAN Low affinity immunoglobulin gamma Fc region receptor III-B
10	81	61.7	385000000000	25053.5	Homo sapiens	A2NUT2	A2NUT2_HUMAN Lambda-chain (AA -20 to 215)
10	79	40.7	263000000000	28230.4	Homo sapiens	D3DU30	D3DU30_HUMAN Intercellular adhesion molecule 2, isoform CRA_b
10	66	39.3	119000000000	44556.8	Homo sapiens	Q9Y279	VSIG4_HUMAN V-set and immunoglobulin domain-containing protein 4
10	61	11.3	148000000000	122959	Homo sapiens	Q6S8J3	POTEE_HUMAN POTE ankyrin domain family member E
10	60	72.7	223000000000	18032.4	Homo sapiens	P68036	UB2L3_HUMAN Ubiquitin-conjugating enzyme E2 L3
10	55	31.1	62200000000	48719.3	Homo sapiens	P20061	TCO1_HUMAN Transcobalamin-1
10	49	32.5	165000000000	50004.7	Homo sapiens	Q99983	OMD_HUMAN Osteomodulin
10	46	27.7	45900000000	53561.3	Homo sapiens	Q8N149	LIRA2_HUMAN Leukocyte immunoglobulin-like receptor subfamily A member 2
10	43	93.8	54700000000	11006.3	Homo sapiens	P01040	CYTA_HUMAN Cystatin-A
10	40	52.3	64200000000	29221.1	Homo sapiens	P40306	PSB10_HUMAN Proteasome subunit beta type-10
10	39	48.9	99400000000	30156.8	Homo sapiens	Q16270	IBP7_HUMAN Insulin-like growth factor-binding protein 7
10	39	77.4	71900000000	17132	Homo sapiens	P60660-2	MYL6_HUMAN Isoform LC17-sm of Myosin light polypeptide 6
10	37	20	66400000000	53901.2	Homo sapiens	O75019	LIRA1_HUMAN Leukocyte immunoglobulin-like receptor subfamily A member 1
10	37	44.5	30000000000	45658.6	Homo sapiens	P55209	NP1L1_HUMAN Nucleosome assembly protein 1-like 1
10	36	62.9	34700000000	17240.5	Homo sapiens	P02144	MYG_HUMAN Myoglobin
10	36	29	31700000000	44264.8	Homo sapiens	Q13508	NAR3_HUMAN Ecto-ADP-ribosyltransferase 3
10	34	19.9	234000000000	69898.1	Homo sapiens	C9J1P3	C9J1P3_HUMAN Putative uncharacterized protein LILRB3
10	34	30.4	27200000000	39123.7	Homo sapiens	Q9UIB8	SLAF5_HUMAN SLAM family member 5
10	32	85.2	18100000000	7572.7	Homo sapiens	O00244	ATOX1_HUMAN Copper transport protein ATOX1
10	32	61.4	49400000000	21758.9	Homo sapiens	C9JWM7	ARPC4_HUMAN Actin-related protein 2/3 complex subunit 4
10	30	13.3	34900000000	92950.1	Homo sapiens	P11362	FGFR1_HUMAN Basic fibroblast growth factor receptor 1
10	30	49.7	16000000000	20753.5	Homo sapiens	P84077	ARF1_HUMAN ADP-ribosylation factor 1
10	29	44.8	37700000000	38287.9	Homo sapiens	Q9UHD1	CHRD1_HUMAN Cysteine and histidine-rich domain-containing protein 1
10	29	14.2	35600000000	92662.8	Homo sapiens	P11362-7	FGFR1_HUMAN Isoform III of Basic fibroblast growth factor receptor 1
10	29	52.5	62000000000	26180.3	Homo sapiens	A6NFX8	NUDT5_HUMAN ADP-sugar pyrophosphatase
10	29	32.5	23400000000	28139	Homo sapiens	P09326	CD48_HUMAN CD48 antigen
10	28	56	15200000000	22311.3	Homo sapiens	P30044	PRDX5_HUMAN Peroxiredoxin-5, mitochondrial
10	28	21.5	39800000000	34986.5	Homo sapiens	Q9H098-2	F107B_HUMAN Isoform 2 of Protein FAM107B
10	27	50	74500000000	18850.4	Homo sapiens	Q9Y281	COF2_HUMAN Cofilin-2
10	27	36.6	36700000000	29860.2	Homo sapiens	Q14D22	Q14D22_HUMAN Chromatin modifying protein 4A
10	27	48.7	53500000000	21294.4	Homo sapiens	P17900	SAP3_HUMAN Ganglioside GM2 activator
10	27	42	8980000000	30352	Homo sapiens	Q96GG9	DCNL1_HUMAN DCN1-like protein 1
10	26	75.2	13400000000	19222.2	Homo sapiens	O43598	RCL_HUMAN Deoxyribonucleoside 5'-monophosphate N-glycosidase
10	26	23	19000000000	60682.8	Homo sapiens	Q9H4M9	EHD1_HUMAN EH domain-containing protein 1
10	26	49.4	7020000000	41765.9	Homo sapiens	O75995	SASH3_HUMAN SAM and SH3 domain-containing protein 3
10	26	24.9	6830000000	65124.3	Homo sapiens	Q9UNF1	MAGD2_HUMAN Melanoma-associated antigen D2
10	25	54.2	62800000000	33747.8	Homo sapiens	Q13790	APOF_HUMAN Apolipoprotein F
10	25	58.7	10700000000	27112.1	Homo sapiens	P56537	IF6_HUMAN Eukaryotic translation initiation factor 6
10	25	54.8	13900000000	28512.3	Homo sapiens	P30042	ES1_HUMAN ES1 protein homolog, mitochondrial
10	25	35.5	26000000000	41388.6	Homo sapiens	Q29865	1C18_HUMAN HLA class I histocompatibility antigen, Cw-18 alpha chain
10	25	41.4	8180000000	32034	Homo sapiens	Q00169	PIPNA_HUMAN Phosphatidylinositol transfer protein alpha isoform
10	24	25.3	32600000000	49548	Homo sapiens	P55795	HNRH2_HUMAN Heterogeneous nuclear ribonucleoprotein H2
10	24	58.4	19300000000	24712.7	Homo sapiens	O75832	PSD10_HUMAN 26S proteasome non-ATPase regulatory subunit 10
10	23	34.7	9080000000	47077.3	Homo sapiens	P17050	NAGAB_HUMAN Alpha-N-acetylgalactosaminidase
10	23	19.3	20000000000	53653.1	Homo sapiens	P35637	FUS_HUMAN RNA-binding protein FUS
10	23	34.2	6650000000	50196.6	Homo sapiens	B7WPB8	SAMN1_HUMAN SAM domain-containing protein SAMSN-1
10	23	39.4	15400000000	26170.4	Homo sapiens	Q9BVG4	CX026_HUMAN UPF0368 protein Cxorf26
10	22	30.5	15500000000	52231.2	Homo sapiens	P08887	IL6RA_HUMAN Interleukin-6 receptor subunit alpha
10	22	50	24300000000	29201.8	Homo sapiens	Q16775-2	GLO2_HUMAN Isoform 2 of Hydroxyacylglutathione hydrolase, mitochondrial
10	22	33.9	26000000000	32519.6	Homo sapiens	Q9UKM9	RALY_HUMAN RNA-binding protein Raly
10	21	48.3	5840000000	36900.6	Homo sapiens	Q13347	EIF3I_HUMAN Eukaryotic translation initiation factor 3 subunit I
10	21	36.2	12000000000	49614.5	Homo sapiens	P78552	I13R1_HUMAN Interleukin-13 receptor subunit alpha-1
10	21	36.6	6830000000	39288.4	Homo sapiens	Q9NX46	ARHL2_HUMAN Poly(ADP-ribose) glycohydrolase ARH3
10	20	31.5	10200000000	54078.7	Homo sapiens	Q17RE6	Q17RE6_HUMAN TXNRD2 protein
10	20	26.5	29200000000	45908.8	Homo sapiens	B2R686	B2R686_HUMAN Trans-golgi network protein 2, isoform CRA_a
10	20	25	8490000000	56272.8	Homo sapiens	Q8IUK5	PXDC1_HUMAN Plexin domain-containing protein 1
10	20	53.6	11500000000	28054.6	Homo sapiens	Q2TAA2	B4DMV3_HUMAN HCG1685787, isoform CRA_b
10	20	22.1	9600000000	81935.9	Homo sapiens	O00461	GOLI4_HUMAN Golgi integral membrane protein 4
10	20	35.2	9730000000	30202.6	Homo sapiens	Q6NXR8	Q6NXR8_HUMAN Ribosomal protein S3A
10	20	54.4	7770000000	25610.5	Homo sapiens	Q9Y2Q3	GSTK1_HUMAN Glutathione S-transferase kappa 1
10	19	49.2	20500000000	23310.1	Homo sapiens	Q15286	RAB35_HUMAN Ras-related protein Rab-35
10	19	30	8340000000	52220.4	Homo sapiens	Q13283	G3BP1_HUMAN Ras GTPase-activating protein-binding protein 1
10	19	27.3	22300000000	40789.8	Homo sapiens	Q2YHR8	Q2YHR8_HUMAN MHC class I antigen
10	19	20.6	17400000000	58197.4	Homo sapiens	Q92692	PVRL2_HUMAN Poliovirus receptor-related protein 2
10	19	43.5	11600000000	34444.1	Homo sapiens	P05388	RLA0_HUMAN 60S acidic ribosomal protein P0
10	18	53.7	17500000000	24197.9	Homo sapiens	C9JZA1	RAB4A_HUMAN Ras-related protein Rab-4A
10	18	19.6	9560000000	65927.1	Homo sapiens	Q8NHP8	PLBL2_HUMAN Putative phospholipase B-like 2
10	17	29.7	7780000000	44391.1	Homo sapiens	Q14344	GNA13_HUMAN Guanine nucleotide-binding protein subunit alpha-13
10	17	48.6	6950000000	24442.1	Homo sapiens	Q8WUD1	RAB2B_HUMAN Ras-related protein Rab-2B
10	17	34	3150000000	43477.1	Homo sapiens	P27361	MK03_HUMAN Mitogen-activated protein kinase 3
10	17	42.9	2950000000	37013.2	Homo sapiens	Q9NQG5	RPR1B_HUMAN Regulation of nuclear pre-mRNA domain-containing protein 1B
10	17	45.5	15800000000	33751.1	Homo sapiens	Q9GZS3	WDR61_HUMAN WD repeat-containing protein 61
10	17	34.3	9090000000	33656.5	Homo sapiens	Q16762	THTR_HUMAN Thiosulfate sulfurtransferase
10	17	31.5	14100000000	25103.6	Homo sapiens	O43633	CHM2A_HUMAN Charged multivesicular body protein 2a
10	16	36.4	10700000000	41030.2	Homo sapiens	Q2A689	Q2A689_HUMAN MHC class I antigen
10	16	39.5	5280000000	33956.6	Homo sapiens	Q8NBJ7	SUMF2_HUMAN Sulfatase-modifying factor 2
10	16	21.6	6970000000	73637.8	Homo sapiens	Q7Z5R6	AB1IP_HUMAN Amyloid beta A4 precursor protein-binding family B member 1-interacting protein
10	16	26	4210000000	54029.1	Homo sapiens	Q7L591	DOK3_HUMAN Docking protein 3
10	15	10.9	2810000000	145030	Homo sapiens	O14594	NCAN_HUMAN Neurocan core protein
10	15	29.9	2340000000	51942.3	Homo sapiens	P04424	ARLY_HUMAN Argininosuccinate lyase
10	15	47.5	10500000000	29146.4	Homo sapiens	O95633	FSTL3_HUMAN Follistatin-related protein 3
10	15	40.7	2400000000	42709.3	Homo sapiens	Q9Y3R4	NEUR2_HUMAN Sialidase-2
10	15	30.7	3570000000	51944.3	Homo sapiens	B3KP31	SHPK_HUMAN Sedoheptulokinase
10	15	34.1	7610000000	43480.5	Homo sapiens	Q9Y371-2	SHLB1_HUMAN Isoform 2 of Endophilin-B1
10	15	14.6	1620000000	103604	Homo sapiens	Q12959-2	B9EGL1_HUMAN DLG4 protein
10	15	32.1	1700000000	43203	Homo sapiens	Q9UNM6	PSD13_HUMAN 26S proteasome non-ATPase regulatory subunit 13
10	15	62.8	4940000000	23242.2	Homo sapiens	Q8WW59	SPRY4_HUMAN SPRY domain-containing protein 4
10	15	15.7	3180000000	90274.8	Homo sapiens	P22059	OSBP1_HUMAN Oxysterol-binding protein 1
10	14	12.6	2510000000	143320	Homo sapiens	Q9H2G2	SLK_HUMAN STE20-like serine/threonine-protein kinase
10	14	31.1	3410000000	41636.5	Homo sapiens	Q92187	SIA8D_HUMAN CMP-N-acetylneuraminate-poly-alpha-2,8-sialyltransferase
10	14	31.2	27400000000	23294.9	Homo sapiens	P09497-2	CLCB_HUMAN Isoform Non-brain of Clathrin light chain B
10	14	31.5	3390000000	47099.3	Homo sapiens	Q9UDX3	S14L4_HUMAN SEC14-like protein 4
10	14	45.6	7850000000	26859	Homo sapiens	P23396	RS3_HUMAN 40S ribosomal protein S3
10	14	16.6	4100000000	72578.7	Homo sapiens	Q86X29	LSR_HUMAN Lipolysis-stimulated lipoprotein receptor
10	14	53.3	3010000000	22611.1	Homo sapiens	Q14116	IL18_HUMAN Interleukin-18
10	14	7.8	5360000000	166966	Homo sapiens	Q14152	EIF3A_HUMAN Eukaryotic translation initiation factor 3 subunit A
10	14	14.2	3480000000	104749	Homo sapiens	Q92888-3	ARHG1_HUMAN Isoform 3 of Rho guanine nucleotide exchange factor 1
10	13	13	13900000000	107985	Homo sapiens	Q14151	SAFB2_HUMAN Scaffold attachment factor B2
10	13	13.8	1540000000	77903.7	Homo sapiens	P17252	KPCA_HUMAN Protein kinase C alpha type
10	13	28.6	2350000000	75179.9	Homo sapiens	Q15067-2	ACOX1_HUMAN Isoform 2 of Peroxisomal acyl-coenzyme A oxidase 1
10	13	27.5	6150000000	71854.7	Homo sapiens	Q13409	DC1I2_HUMAN Cytoplasmic dynein 1 intermediate chain 2
10	13	33.7	2060000000	48999.9	Homo sapiens	Q0VDG4	SCRN3_HUMAN Secernin-3
10	13	20.4	2350000000	77345.3	Homo sapiens	Q9NT99	LRC4B_HUMAN Leucine-rich repeat-containing protein 4B
10	13	18.9	2810000000	83879.7	Homo sapiens	P41250	SYG_HUMAN Glycyl-tRNA synthetase
10	13	14.5	3810000000	113806	Homo sapiens	Q15375	EPHA7_HUMAN Ephrin type-A receptor 7
10	13	37.5	4460000000	41595	Homo sapiens	P78406	RAE1L_HUMAN mRNA export factor
10	13	12.4	5430000000	134290	Homo sapiens	Q08174-2	PCDH1_HUMAN Isoform PC42-8 of Protocadherin-1
10	13	27.9	2390000000	49911.1	Homo sapiens	O14929	HAT1_HUMAN Histone acetyltransferase type B catalytic subunit
10	13	32	2020000000	49299.9	Homo sapiens	Q5MNZ9	WIPI1_HUMAN WD repeat domain phosphoinositide-interacting protein 1
10	13	7.2	1900000000	204447	Homo sapiens	Q5D044	Q5D044_HUMAN LAMA4 protein
10	13	11.8	1560000000	105860	Homo sapiens	Q9H2K8	TAOK3_HUMAN Serine/threonine-protein kinase TAO3
10	13	23.1	29800000000	58479.6	Homo sapiens	P40227	TCPZ_HUMAN T-complex protein 1 subunit zeta
10	13	15.9	1670000000	79751.2	Homo sapiens	P52888	THOP1_HUMAN Thimet oligopeptidase
10	13	12.3	7650000000	82084.2	Homo sapiens	Q5KU26	COL12_HUMAN Collectin-12
10	12	12.8	3220000000	98645.4	Homo sapiens	C9JXE5	DYN3_HUMAN Isoform 4 of Dynamin-3
10	12	40.2	5760000000	37874.6	Homo sapiens	P36959	GMPR1_HUMAN GMP reductase 1
10	12	39.3	3340000000	52536.1	Homo sapiens	Q8TBC4	UBA3_HUMAN NEDD8-activating enzyme E1 catalytic subunit
10	12	17.5	15100000000	69765	Homo sapiens	C9J1K8	MEGF9_HUMAN Multiple epidermal growth factor-like domains protein 9
10	12	19.7	2690000000	87941.5	Homo sapiens	Q9NQ75	CASS4_HUMAN Cas scaffolding protein family member 4
10	12	37	3050000000	36097.4	Homo sapiens	Q14914	PTGR1_HUMAN Prostaglandin reductase 1
10	12	14.5	871000000	147002	Homo sapiens	O60271	JIP4_HUMAN C-Jun-amino-terminal kinase-interacting protein 4
10	12	18.1	1270000000	105820	Homo sapiens	O15327	INP4B_HUMAN Type II inositol-3,4-bisphosphate 4-phosphatase
10	12	16.6	12100000000	89985.3	Homo sapiens	O75152	ZC11A_HUMAN Zinc finger CCCH domain-containing protein 11A
10	12	4.6	1630000000	307105	Homo sapiens	P78559	MAP1A_HUMAN Microtubule-associated protein 1A
10	12	14.8	3530000000	85336.2	Homo sapiens	Q9BZL4	PP12C_HUMAN Protein phosphatase 1 regulatory subunit 12C
10	12	16.2	1790000000	101438	Homo sapiens	O76074	PDE5A_HUMAN cGMP-specific 3',5'-cyclic phosphodiesterase
10	12	14.9	2090000000	81170	Homo sapiens	Q5QPH3	Q5QPH3_HUMAN Acyl-CoA synthetase short-chain family member 2
10	11	7.5	1640000000	214352	Homo sapiens	O75051	PLXA2_HUMAN Plexin-A2
10	11	24.3	5530000000	49678.3	Homo sapiens	P55010	IF5_HUMAN Eukaryotic translation initiation factor 5
10	11	24.4	1570000000	60787.6	Homo sapiens	Q9NPQ8-3	RIC8A_HUMAN Isoform 3 of Synembryn-A
10	11	7.8	2550000000	185074	Homo sapiens	Q9BZZ2	SN_HUMAN Sialoadhesin
10	11	16.8	2040000000	92503.3	Homo sapiens	B3KY60	CDC5L_HUMAN Cell division cycle 5-like protein
10	11	21.2	2310000000	68764.6	Homo sapiens	P27694	RFA1_HUMAN Replication protein A 70 kDa DNA-binding subunit
10	11	22.4	1380000000	62195.8	Homo sapiens	B0YIW6	B0YIW6_HUMAN Archain 1, isoform CRA_a
10	11	9	963000000	176929	Homo sapiens	P35573	GDE_HUMAN Glycogen debranching enzyme
10	11	7.9	2530000000	170474	Homo sapiens	Q7Z460	CLAP1_HUMAN CLIP-associating protein 1
10	10	25.6	3360000000	51724.7	Homo sapiens	Q13451	FKBP5_HUMAN Peptidyl-prolyl cis-trans isomerase FKBP5
10	10	11	1010000000	113453	Homo sapiens	Q12882	DPYD_HUMAN Dihydropyrimidine dehydrogenase [NADP+]
10	10	19.4	2730000000	61090.6	Homo sapiens	O43242	PSMD3_HUMAN 26S proteasome non-ATPase regulatory subunit 3
10	10	11.1	2010000000	113657	Homo sapiens	Q8WWM7	ATX2L_HUMAN Ataxin-2-like protein
10	10	18.9	557000000	68762.2	Homo sapiens	Q9H9A6	LRC40_HUMAN Leucine-rich repeat-containing protein 40
9	17	38.5	10100000000	47888.8	Trypanosoma brucei	Tb10.61.0180	peptidylprolyl isomerase-like protein, putative
9	14	33	4450000000	44774.8	Trypanosoma brucei	Tb927.4.2450	thioredoxin, putative
9	13	33.8	4670000000	38432.1	Trypanosoma brucei	Tb927.8.3530	glycerol-3-phosphate dehydrogenase [NAD+], glycosomal
9	11	45.2	2100000000	31641.5	Trypanosoma brucei	Tb11.01.0120	haloacid dehalogenase-like hydrolase, putative
9	11	17	827000000	91547	Trypanosoma brucei	Tb10.389.0880	heat shock protein, putative
9	11	30.9	1920000000	38358.1	Trypanosoma brucei	Tb09.160.5530	hypothetical protein, conserved
9	138	83.8	581000000000	15314.3	Homo sapiens	P69905	HBA_HUMAN Hemoglobin subunit alpha
9	112	25	365000000000	39646.1	Homo sapiens	P15151-3	PVR_HUMAN Isoform Gamma of Poliovirus receptor
9	109	26.6	375000000000	40466.9	Homo sapiens	P15151-2	PVR_HUMAN Isoform Beta of Poliovirus receptor
9	106	57.8	519000000000	14459.9	Homo sapiens	P37840	SYUA_HUMAN Alpha-synuclein
9	86	51	205000000000	15802.8	Homo sapiens	Q0VDC6	Q0VDC6_HUMAN FKBP1A protein
9	76	49.1	385000000000	25151.5	Homo sapiens	Q6GMX4	Q6GMX4_HUMAN IGL@ protein
9	69	52.3	187000000000	28034.5	Homo sapiens	P30048	PRDX3_HUMAN Thioredoxin-dependent peroxide reductase, mitochondrial
9	69	89.5	149000000000	12022.6	Homo sapiens	P10599	THIO_HUMAN Thioredoxin
9	68	21.8	205000000000	45194.7	Homo sapiens	P07205	PGK2_HUMAN Phosphoglycerate kinase 2
9	62	64	101000000000	16594.7	Homo sapiens	Q05315	LPPL_HUMAN Eosinophil lysophospholipase
9	53	45.7	54300000000	25391.7	Homo sapiens	Q6UWP8	SBSN_HUMAN Suprabasin
9	49	54.6	143000000000	25291.7	Homo sapiens	Q6GMV7	Q6GMV7_HUMAN Putative uncharacterized protein
9	49	41.7	116000000000	17822.7	Homo sapiens	P10124	SRGN_HUMAN Serglycin
9	46	25.2	68200000000	53104.1	Homo sapiens	Q6MZX7	Q6MZX7_HUMAN Putative uncharacterized protein DKFZp686M24218
9	46	75.4	196000000000	14235.1	Homo sapiens	B4DDG1	B4DDG1_HUMAN Ubiquitin carrier protein
9	42	32	43400000000	37835.2	Homo sapiens	P20933	ASPG_HUMAN N(4)-(beta-N-acetylglucosaminyl)-L-asparaginase
9	41	14.8	68100000000	111217	Homo sapiens	Q12866	MERTK_HUMAN Tyrosine-protein kinase Mer
9	41	50.9	154000000000	19733.6	Homo sapiens	B3KUY2	B3KUY2_HUMAN Prostaglandin E synthase 3 (Cytosolic), isoform CRA_c
9	35	46.1	27400000000	24824.5	Homo sapiens	O00233	PSMD9_HUMAN 26S proteasome non-ATPase regulatory subunit 9
9	34	58.4	48000000000	20982.2	Homo sapiens	Q13185	CBX3_HUMAN Chromobox protein homolog 3
9	34	37.5	9230000000	41188.9	Homo sapiens	Q12792-3	TWF1_HUMAN Isoform 3 of Twinfilin-1
9	33	51.1	34900000000	19906	Homo sapiens	Q6IBG1	Q6IBG1_HUMAN MYL9 protein
9	32	63.6	51500000000	23480.9	Homo sapiens	P43487	RANG_HUMAN Ran-specific GTPase-activating protein
9	32	72.1	66600000000	17226.4	Homo sapiens	Q96NZ9	PRAP1_HUMAN Proline-rich acidic protein 1
9	31	72.3	57200000000	17368.5	Homo sapiens	Q96NZ9-3	PRAP1_HUMAN Isoform PRAPV1 of Proline-rich acidic protein 1
9	30	79.3	67800000000	18390.4	Homo sapiens	Q9NWV4	CA123_HUMAN UPF0587 protein C1orf123
9	30	46.2	55000000000	12528.1	Homo sapiens	A5JHP3	A5JHP3_HUMAN Dermcidin isoform 2
9	28	51	17500000000	25847.9	Homo sapiens	Q15102	PA1B3_HUMAN Platelet-activating factor acetylhydrolase IB subunit gamma
9	28	20.7	16900000000	52518.9	Homo sapiens	Q9UBX5	FBLN5_HUMAN Fibulin-5
9	27	67	15000000000	18433.5	Homo sapiens	P24666-2	PPAC_HUMAN Isoform HCPTP-B of Low molecular weight phosphotyrosine protein phosphatase
9	27	44.4	32000000000	29929.1	Homo sapiens	O15400	STX7_HUMAN Syntaxin-7
9	25	22.5	21600000000	40089.2	Homo sapiens	P16989	DBPA_HUMAN DNA-binding protein A
9	25	71.2	56400000000	15892.2	Homo sapiens	Q9NZT1	CALL5_HUMAN Calmodulin-like protein 5
9	25	27.3	12100000000	41317.3	Homo sapiens	P30456	1A43_HUMAN HLA class I histocompatibility antigen, A-43 alpha chain
9	25	25.6	42300000000	45917.2	Homo sapiens	Q6UXH1-5	CREL2_HUMAN Isoform Epsilon of Cysteine-rich with EGF-like domain protein 2
9	25	19.9	12700000000	61480.7	Homo sapiens	D3DSQ1	D3DSQ1_HUMAN N-acylsphingosine amidohydrolase (Acid ceramidase) 1, isoform CRA_c
9	25	33.4	28600000000	24556.9	Homo sapiens	C9JF17	APOD_HUMAN Apolipoprotein D
9	25	35.7	9190000000	29553.6	Homo sapiens	O14618	CCS_HUMAN Copper chaperone for superoxide dismutase
9	24	33.3	21100000000	42011.3	Homo sapiens	Q96QL3	Q96QL3_HUMAN HLA-C protein
9	24	38.8	15600000000	27060.5	Homo sapiens	Q9Y3B8	ORN_HUMAN Oligoribonuclease, mitochondrial
9	23	29.9	16500000000	40964.2	Homo sapiens	P55036	PSMD4_HUMAN 26S proteasome non-ATPase regulatory subunit 4
9	23	57.7	19600000000	24934.4	Homo sapiens	P24534	EF1B_HUMAN Elongation factor 1-beta
9	23	81.1	21200000000	14265.2	Homo sapiens	P07148	FABPL_HUMAN Fatty acid-binding protein, liver
9	23	60.1	24200000000	17358.5	Homo sapiens	Q567R6	Q567R6_HUMAN Single-stranded DNA binding protein 1
9	22	24.9	14200000000	60216.3	Homo sapiens	O75475	PSIP1_HUMAN PC4 and SFRS1-interacting protein
9	22	63.3	20700000000	21929.7	Homo sapiens	Q5JX81	CT027_HUMAN UPF0687 protein C20orf27
9	22	65	14300000000	21210.8	Homo sapiens	Q9NRV9	HEBP1_HUMAN Heme-binding protein 1
9	22	56.7	24200000000	20706.1	Homo sapiens	P51452	DUS3_HUMAN Dual specificity protein phosphatase 3
9	22	13.3	53900000000	71101.3	Homo sapiens	Q14739	LBR_HUMAN Lamin-B receptor
9	21	7.2	10600000000	172570	Homo sapiens	P13942	COBA2_HUMAN Collagen alpha-2(XI) chain
9	21	46.2	8650000000	20134.4	Homo sapiens	B2R4B9	B2R4B9_HUMAN Ferritin
9	21	78.6	15600000000	15131.8	Homo sapiens	P47929	LEG7_HUMAN Galectin-7
9	20	40.5	22500000000	23838.9	Homo sapiens	P61006	RAB8A_HUMAN Ras-related protein Rab-8A
9	20	40.6	7400000000	34310.9	Homo sapiens	P50225	ST1A1_HUMAN Sulfotransferase 1A1
9	20	33.5	22600000000	41460.9	Homo sapiens	Q96AP7	ESAM_HUMAN Endothelial cell-selective adhesion molecule
9	20	29.8	18000000000	25475.9	Homo sapiens	Q01130	SFRS2_HUMAN Splicing factor, arginine/serine-rich 2
9	19	48.3	13100000000	27791.2	Homo sapiens	P61018-2	RAB4B_HUMAN Isoform 2 of Ras-related protein Rab-4B
9	19	35	14000000000	46624	Homo sapiens	O14498	ISLR_HUMAN Immunoglobulin superfamily containing leucine-rich repeat protein
9	19	22.5	15500000000	54661.3	Homo sapiens	B7XD04	B7XD04_HUMAN Arylsulfatase A
9	19	40	12300000000	37754.3	Homo sapiens	Q49A43	Q49A43_HUMAN Exostoses (Multiple)-like 2
9	19	30.9	34600000000	25585.5	Homo sapiens	P28072	PSB6_HUMAN Proteasome subunit beta type-6
9	18	72.6	8470000000	18382.4	Homo sapiens	Q9H2H8	PPIL3_HUMAN Peptidyl-prolyl cis-trans isomerase-like 3
9	18	67.9	7390000000	20783.1	Homo sapiens	Q9ULC4	MCTS1_HUMAN Malignant T cell-amplified sequence 1
9	18	65.1	20300000000	19641.8	Homo sapiens	O95989	NUDT3_HUMAN Diphosphoinositol polyphosphate phosphohydrolase 1
9	18	32.1	3720000000	32947.5	Homo sapiens	Q9HBB3	Q9HBB3_HUMAN 60S ribosomal protein L6
9	18	20	7090000000	48340.6	Homo sapiens	Q07666	KHDR1_HUMAN KH domain-containing, RNA-binding, signal transduction-associated protein 1
9	17	11	15100000000	74335.9	Homo sapiens	Q96SI9	STRBP_HUMAN Spermatid perinuclear RNA-binding protein
9	17	17.9	9000000000	96968.4	Homo sapiens	Q9Y2J2-2	E41L3_HUMAN Isoform B of Band 4.1-like protein 3
9	17	59.2	5850000000	23710.4	Homo sapiens	P51148	RAB5C_HUMAN Ras-related protein Rab-5C
9	17	62.5	18700000000	22704.2	Homo sapiens	Q9BRP8-2	WIBG_HUMAN Isoform 2 of Partner of Y14 and mago
9	17	44.4	10800000000	29103.3	Homo sapiens	Q9UHY7	ENOPH_HUMAN Enolase-phosphatase E1
9	17	41.1	7200000000	28529.2	Homo sapiens	P09661	RU2A_HUMAN U2 small nuclear ribonucleoprotein A'
9	17	30.6	6820000000	27594.3	Homo sapiens	Q16629	SFRS7_HUMAN Splicing factor, arginine/serine-rich 7
9	17	19.6	5070000000	81833.4	Homo sapiens	Q9BRR9-2	RHG09_HUMAN Isoform 2 of Rho GTPase-activating protein 9
9	17	24.5	7430000000	46988.7	Homo sapiens	Q5VW32	BROX_HUMAN BRO1 domain-containing protein BROX
9	17	39.1	11200000000	25002	Homo sapiens	P62906	RL10A_HUMAN 60S ribosomal protein L10a
9	16	22.1	15500000000	47776.5	Homo sapiens	P78356	PI42B_HUMAN Phosphatidylinositol-5-phosphate 4-kinase type-2 beta
9	16	51.4	13400000000	19629.2	Homo sapiens	Q9Y3C8	UFC1_HUMAN Ubiquitin-fold modifier-conjugating enzyme 1
9	16	24.7	5810000000	59311.1	Homo sapiens	B3KUL1	AGFG1_HUMAN Arf-GAP domain and FG repeats-containing protein 1
9	16	22.1	7560000000	53311.4	Homo sapiens	O00451	GFRA2_HUMAN GDNF family receptor alpha-2
9	16	34.2	2260000000	26137.2	Homo sapiens	B4E040	RALB_HUMAN Ras-related protein Ral-B
9	15	5.2	1420000000	232334	Homo sapiens	P35580-3	MYH10_HUMAN Isoform 3 of Myosin-10
9	15	31.4	9020000000	38072.1	Homo sapiens	P62879	GBB2_HUMAN Guanine nucleotide-binding protein G(I)/G(S)/G(T) subunit beta-2
9	15	26.2	6890000000	40822.8	Homo sapiens	P30481	1B44_HUMAN HLA class I histocompatibility antigen, B-44 alpha chain
9	15	10.9	4460000000	146570	Homo sapiens	O75533	SF3B1_HUMAN Splicing factor 3B subunit 1
9	15	42.9	4880000000	31975.7	Homo sapiens	P10768	ESTD_HUMAN S-formylglutathione hydrolase
9	15	34	5930000000	47890.1	Homo sapiens	Q9UK05	GDF2_HUMAN Growth/differentiation factor 2
9	15	39.4	4610000000	34637.3	Homo sapiens	Q12904	AIMP1_HUMAN Aminoacyl tRNA synthase complex-interacting multifunctional protein 1
9	15	52.6	2860000000	28707.2	Homo sapiens	Q6UWP2	DHR11_HUMAN Dehydrogenase/reductase SDR family member 11
9	15	29.4	4670000000	41049	Homo sapiens	P00813	ADA_HUMAN Adenosine deaminase
9	15	10.2	3590000000	106156	Homo sapiens	B5ME19	A1KYQ7_HUMAN Cell migration-inducing protein 17
9	15	26.3	5430000000	46889.2	Homo sapiens	A8MUM1	TSSC1_HUMAN Protein TSSC1
9	15	10.2	5440000000	102764	Homo sapiens	Q08345-5	DDR1_HUMAN Isoform 4 of Epithelial discoidin domain-containing receptor 1
9	15	44.6	12800000000	30000.4	Homo sapiens	D3DVW3	D3DVW3_HUMAN Proteasome (Prosome, macropain) inhibitor subunit 1 (PI31), isoform CRA_a
9	15	34.8	5550000000	25655.9	Homo sapiens	Q13242	SFRS9_HUMAN Splicing factor, arginine/serine-rich 9
9	14	45.6	13600000000	23663.4	Homo sapiens	Q6FGX3	Q6FGX3_HUMAN RAB6A protein
9	14	22.5	3070000000	60199.6	Homo sapiens	P15848	ARSB_HUMAN Arylsulfatase B
9	14	33.7	6550000000	37956.7	Homo sapiens	B7SBB1	B7SBB1_HUMAN Aryl hydrocarbon receptor interacting protein
9	14	26.5	7610000000	47856.2	Homo sapiens	P01880-2	IGHD_HUMAN Isoform mIgD of Ig delta chain C region
9	14	35.1	16400000000	26394.9	Homo sapiens	B5MDF5	RAN_HUMAN GTP-binding nuclear protein Ran
9	14	38.2	4340000000	35193.7	Homo sapiens	Q96BJ3	AIDA_HUMAN Axin interactor, dorsalization-associated protein
9	14	39.7	5520000000	33982	Homo sapiens	Q99614	TTC1_HUMAN Tetratricopeptide repeat protein 1
9	14	26.8	1730000000	49488	Homo sapiens	P17980	PRS6A_HUMAN 26S protease regulatory subunit 6A
9	14	28.6	22600000000	34171.6	Homo sapiens	Q6P1N9	TATD1_HUMAN Putative deoxyribonuclease TATDN1
9	14	51.1	13300000000	14395.1	Homo sapiens	P53999	TCP4_HUMAN Activated RNA polymerase II transcriptional coactivator p15
9	13	11.6	2490000000	123637	Homo sapiens	P16234	PGFRA_HUMAN Alpha-type platelet-derived growth factor receptor
9	13	18	4000000000	98538.9	Homo sapiens	Q8N573	OXR1_HUMAN Oxidation resistance protein 1
9	13	29.5	4310000000	52611.7	Homo sapiens	Q8TDL5	LPLC1_HUMAN Long palate, lung and nasal epithelium carcinoma-associated protein 1
9	13	29.5	4050000000	52680.8	Homo sapiens	B2R7Z6	B2R7Z6_HUMAN cDNA, FLJ93674
9	13	9.2	5860000000	142288	Homo sapiens	P39059	COFA1_HUMAN Collagen alpha-1(XV) chain
9	13	26.8	5410000000	51269.3	Homo sapiens	Q92485	ASM3B_HUMAN Acid sphingomyelinase-like phosphodiesterase 3b
9	13	29.9	1940000000	36035.6	Homo sapiens	Q96DB5	RMD1_HUMAN Regulator of microtubule dynamics protein 1
9	13	23.6	1060000000	62604.2	Homo sapiens	Q14790-9	CASP8_HUMAN Isoform 8L of Caspase-8
9	13	18.7	8400000000	45862.8	Homo sapiens	Q9H2X3	CLC4M_HUMAN C-type lectin domain family 4 member M
9	13	75.1	3970000000	17858.6	Homo sapiens	Q6IAA8	CK059_HUMAN RhoA activator C11orf59
9	13	17.7	4840000000	81309.2	Homo sapiens	P35612	ADDB_HUMAN Beta-adducin
9	13	19.1	4750000000	54771.7	Homo sapiens	Q53QZ3	RHG15_HUMAN Rho GTPase-activating protein 15
9	13	26.8	6790000000	57833.2	Homo sapiens	P49257	LMAN1_HUMAN Protein ERGIC-53
9	13	31.8	5930000000	36320.2	Homo sapiens	Q9NT62	ATG3_HUMAN Autophagy-related protein 3
9	13	28.9	5660000000	55636.2	Homo sapiens	Q9UMS4	PRP19_HUMAN Pre-mRNA-processing factor 19
9	13	14.7	6360000000	84394.6	Homo sapiens	Q6UXH9-2	PAMR1_HUMAN Isoform 2 of Inactive serine protease PAMR1
9	13	25.3	2530000000	43304.7	Homo sapiens	P31483	TIA1_HUMAN Nucleolysin TIA-1 isoform p40
9	13	14.1	3130000000	76750.1	Homo sapiens	Q92541	RTF1_HUMAN RNA polymerase-associated protein RTF1 homolog
9	13	15.5	800000000	92087	Homo sapiens	Q13724	MOGS_HUMAN Mannosyl-oligosaccharide glucosidase
9	13	36.9	6890000000	31755.5	Homo sapiens	Q86Y82	STX12_HUMAN Syntaxin-12
9	13	25.3	7450000000	46393.3	Homo sapiens	P39023	RL3_HUMAN 60S ribosomal protein L3
9	12	18.7	1900000000	100526	Homo sapiens	P49756	RBM25_HUMAN RNA-binding protein 25
9	12	74.1	2560000000	17057.1	Homo sapiens	P50583	AP4A_HUMAN Bis(5'-nucleosyl)-tetraphosphatase [asymmetrical]
9	12	24.1	2680000000	59663.8	Homo sapiens	Q14498	RBM39_HUMAN RNA-binding protein 39
9	12	18.7	2030000000	67184.7	Homo sapiens	O95831	AIFM1_HUMAN Apoptosis-inducing factor 1, mitochondrial
9	12	30	3510000000	44851.8	Homo sapiens	Q66K77	Q66K77_HUMAN ROR1 protein
9	12	12.3	3430000000	105878	Homo sapiens	Q01973	ROR1_HUMAN Tyrosine-protein kinase transmembrane receptor ROR1
9	12	43.2	2260000000	28390	Homo sapiens	Q96DG6	CMBL_HUMAN Carboxymethylenebutenolidase homolog
9	12	26.4	2030000000	42142.5	Homo sapiens	P31483-2	TIA1_HUMAN Isoform Short of Nucleolysin TIA-1 isoform p40
9	12	35.5	1860000000	28636.2	Homo sapiens	P51580	TPMT_HUMAN Thiopurine S-methyltransferase
9	12	27.7	6420000000	39223.8	Homo sapiens	B4DVB8	ELAV1_HUMAN ELAV-like protein 1
9	12	10.9	1020000000	123907	Homo sapiens	Q6PKG0	LARP1_HUMAN La-related protein 1
9	12	20.9	2010000000	65305.9	Homo sapiens	B3KWI4	Q495Q6_HUMAN HCG2043616
9	12	19.8	1950000000	43682.7	Homo sapiens	Q06DW8	Q06DW8_HUMAN WDR13
9	12	7	4930000000	135467	Homo sapiens	O94979-8	SC31A_HUMAN Isoform 8 of Protein transport protein Sec31A
9	11	18.7	4130000000	56893.8	Homo sapiens	P05091	ALDH2_HUMAN Aldehyde dehydrogenase, mitochondrial
9	11	19.9	2290000000	59182.5	Homo sapiens	Q13596	SNX1_HUMAN Sorting nexin-1
9	11	8.7	1050000000	184234	Homo sapiens	Q02880	TOP2B_HUMAN DNA topoisomerase 2-beta
9	11	31.6	5260000000	44952.9	Homo sapiens	Q8WVQ1	CANT1_HUMAN Soluble calcium-activated nucleotidase 1
9	11	40.2	1220000000	34520.1	Homo sapiens	Q6IBG9	Q6IBG9_HUMAN MGLL protein
9	11	32.4	3120000000	58399.2	Homo sapiens	O00629	IMA4_HUMAN Importin subunit alpha-4
9	11	27.1	3730000000	50335.5	Homo sapiens	Q8IUI8	CRLF3_HUMAN Cytokine receptor-like factor 3
9	11	34.8	2560000000	40988.6	Homo sapiens	O15335	CHAD_HUMAN Chondroadherin
9	11	20.4	9000000000	75711.2	Homo sapiens	Q9NUB1	ACS2L_HUMAN Acetyl-coenzyme A synthetase 2-like, mitochondrial
9	11	16.9	1210000000	84895.3	Homo sapiens	Q4J6C6	PPCEL_HUMAN Prolyl endopeptidase-like
9	11	37.2	6960000000	36936.6	Homo sapiens	B7Z793	B7Z5T4_HUMAN Four and a half LIM domains 1, isoform CRA_c
9	11	22.7	3050000000	69501	Homo sapiens	B7Z6S9	GLCM_HUMAN Glucosylceramidase
9	11	19.4	2080000000	51364.8	Homo sapiens	P48735	IDHP_HUMAN Isocitrate dehydrogenase [NADP], mitochondrial
9	11	11.5	1560000000	99875.5	Homo sapiens	B7Z8F9	FGD4_HUMAN FYVE, RhoGEF and PH domain-containing protein 4
9	11	8.3	859000000	175689	Homo sapiens	Q5SW79	CE170_HUMAN Centrosomal protein of 170 kDa
9	11	30.7	4810000000	33411.4	Homo sapiens	Q96QR8	PURB_HUMAN Transcriptional activator protein Pur-beta
9	10	9.1	2290000000	158207	Homo sapiens	C9J8K9	Q19AB5_HUMAN ROBO2 isoform a
9	10	32.7	4770000000	40866.9	Homo sapiens	Q9H2M3	BHMT2_HUMAN Betaine--homocysteine S-methyltransferase 2
9	10	9.6	3310000000	127003	Homo sapiens	Q9HCL0	PCD18_HUMAN Protocadherin-18
9	10	26	2150000000	58970.8	Homo sapiens	Q7Z4H8	KDEL2_HUMAN KDEL motif-containing protein 2
9	10	48.1	3260000000	31671.6	Homo sapiens	O75663	TIPRL_HUMAN TIP41-like protein
9	10	28.8	2280000000	56328.6	Homo sapiens	Q495W5	FUT11_HUMAN Alpha-(1,3)-fucosyltransferase 11
9	10	19.2	2300000000	66135.4	Homo sapiens	Q07065	CKAP4_HUMAN Cytoskeleton-associated protein 4
9	10	45.8	1200000000	22165.7	Homo sapiens	Q15126	PMVK_HUMAN Phosphomevalonate kinase
9	10	15	4220000000	85689.2	Homo sapiens	Q86YQ0	Q86YQ0_HUMAN HZGJ
9	10	25.7	2760000000	59462.2	Homo sapiens	Q8WUA7	TB22A_HUMAN TBC1 domain family member 22A
9	10	11.5	3080000000	89125.6	Homo sapiens	P22607-2	FGFR3_HUMAN Isoform IIIb of Fibroblast growth factor receptor 3
9	10	8.9	1110000000	132386	Homo sapiens	P56199	ITA1_HUMAN Integrin alpha-1
9	10	11.7	994000000	119486	Homo sapiens	Q9Y4F9	FA65B_HUMAN Protein FAM65B
9	10	9.9	6050000000	99688.1	Homo sapiens	Q15276	RABE1_HUMAN Rab GTPase-binding effector protein 1
9	10	12.3	1450000000	100943	Homo sapiens	P22681	CBL_HUMAN E3 ubiquitin-protein ligase CBL
9	10	15.3	1220000000	80900.5	Homo sapiens	Q96T51	RUFY1_HUMAN RUN and FYVE domain-containing protein 1
9	10	17.3	4640000000	64757.3	Homo sapiens	Q96AY3	FKB10_HUMAN Peptidyl-prolyl cis-trans isomerase FKBP10
9	9	29.4	3080000000	53301.7	Homo sapiens	O95502	NPTXR_HUMAN Neuronal pentraxin receptor
9	9	11.4	707000000	129958	Homo sapiens	Q70J99-3	UN13D_HUMAN Isoform 3 of Protein unc-13 homolog D
9	9	22.7	2410000000	61891.7	Homo sapiens	Q96L92	SNX27_HUMAN Sorting nexin-27
9	9	13.7	1850000000	106687	Homo sapiens	O43182	RHG06_HUMAN Rho GTPase-activating protein 6
9	9	19.4	976000000	70332.8	Homo sapiens	Q14738	2A5D_HUMAN Serine/threonine-protein phosphatase 2A 56 kDa regulatory subunit delta isoform
8	38	64.7	39700000000	18646.8	Trypanosoma brucei	Tb927.7.4770	PPIasecyclophilin-type peptidyl-prolyl cis-trans isomerase, putative
8	22	66.6	55300000000	16034.8	Trypanosoma brucei	Tb927.3.3760	TRYP1tryparedoxin
8	20	75.2	7240000000	19464.3	Trypanosoma brucei	Tb927.8.6760	IgE-dependent histamine-releasing factor, putative
8	15	32	3340000000	35550.1	Trypanosoma brucei	Tb11.01.3040	cytosolic malate dehydrogenase, putative
8	13	34.3	1760000000	37380.9	Trypanosoma brucei	Tb927.8.4430	nucleoside phosphorylase, putative
8	10	19.5	909000000	63649.7	Trypanosoma brucei	Tb927.1.3950	alanine aminotransferase, putative
8	8	12.2	508000000	84883.9	Trypanosoma brucei	Tb11.02.0250	heat shock protein 84, putative
8	132	67.9	365000000000	18100.4	Homo sapiens	P07998	RNAS1_HUMAN Ribonuclease pancreatic
8	104	12.2	293000000000	82077.7	Homo sapiens	D3DR12	D3DR12_HUMAN CD44 antigen (Indian blood group), isoform CRA_d
8	77	48.4	117000000000	29260.8	Homo sapiens	P28070	PSB4_HUMAN Proteasome subunit beta type-4
8	73	57.4	371000000000	23865.1	Homo sapiens	B3KQF4	TIMP1_HUMAN Metalloproteinase inhibitor 1
8	71	45.9	300000000000	25141.5	Homo sapiens	Q567P1	Q567P1_HUMAN IGL@ protein
8	64	86.6	148000000000	11854.4	Homo sapiens	P31949	S10AB_HUMAN Protein S100-A11
8	60	66.4	165000000000	15699.9	Homo sapiens	O60361	NDK8_HUMAN Putative nucleoside diphosphate kinase
8	55	77.7	101000000000	15057.8	Homo sapiens	P09382	LEG1_HUMAN Galectin-1
8	54	51.1	40200000000	14186.7	Homo sapiens	P18135	KV312_HUMAN Ig kappa chain V-III region HAH
8	51	72.8	62000000000	12382.9	Homo sapiens	Q9UJC5	SH3L2_HUMAN SH3 domain-binding glutamic acid-rich-like protein 2
8	37	55.7	40300000000	16947.5	Homo sapiens	P27482	CALL3_HUMAN Calmodulin-like protein 3
8	36	11.4	90600000000	68787.1	Homo sapiens	C9JF86	GPVI_HUMAN Isoform VI-3 of Platelet glycoprotein VI
8	36	47	134000000000	11288.9	Homo sapiens	P02652	APOA2_HUMAN Apolipoprotein A-II
8	36	50	142000000000	10236.6	Homo sapiens	P06703	S10A6_HUMAN Protein S100-A6
8	34	46.9	31800000000	27128.1	Homo sapiens	P07477	TRY1_HUMAN Trypsin-1
8	32	76.4	98500000000	14225.8	Homo sapiens	Q9BRA2	TXD17_HUMAN Thioredoxin domain-containing protein 17
8	31	47	39600000000	19376.6	Homo sapiens	O95881	TXD12_HUMAN Thioredoxin domain-containing protein 12
8	30	23.7	37800000000	38438.4	Homo sapiens	P31997	CEAM8_HUMAN Carcinoembryonic antigen-related cell adhesion molecule 8
8	30	58.4	53900000000	15820.1	Homo sapiens	P26885	FKBP2_HUMAN Peptidyl-prolyl cis-trans isomerase FKBP2
8	29	29.1	52000000000	52337	Homo sapiens	Q2L6G8	Q2L6G8_HUMAN Corneodesmosin
8	28	43.9	23300000000	22693.9	Homo sapiens	C9JR25	C9JR25_HUMAN Putative uncharacterized protein PSMD9
8	25	52.4	23500000000	11371.2	Homo sapiens	Q0VAS5	Q0VAS5_HUMAN Histone H4
8	24	59.2	27500000000	14284.8	Homo sapiens	O14737	PDCD5_HUMAN Programmed cell death protein 5
8	23	29.8	21300000000	42082.4	Homo sapiens	Q6R743	Q6R743_HUMAN MHC class I antigen
8	23	42	24900000000	33100.7	Homo sapiens	P42126	D3D2_HUMAN 3,2-trans-enoyl-CoA isomerase, mitochondrial
8	23	77.3	16600000000	15581.3	Homo sapiens	P01258	CALC_HUMAN Calcitonin
8	23	61.9	19700000000	16749.8	Homo sapiens	Q96A00	PP14A_HUMAN Protein phosphatase 1 regulatory subunit 14A
8	22	24.6	7140000000	41366.4	Homo sapiens	P30457	1A66_HUMAN HLA class I histocompatibility antigen, A-66 alpha chain
8	22	38.2	28600000000	31725.3	Homo sapiens	P29966	MARCS_HUMAN Myristoylated alanine-rich C-kinase substrate
8	22	33.5	13000000000	31068.8	Homo sapiens	P48507	GSH0_HUMAN Glutamate--cysteine ligase regulatory subunit
8	22	44.6	19500000000	26417.3	Homo sapiens	Q9UJ68	MSRA_HUMAN Peptide methionine sulfoxide reductase
8	22	44.8	37100000000	22875	Homo sapiens	Q9Y5Z4	HEBP2_HUMAN Heme-binding protein 2
8	22	53.3	4420000000	22110.1	Homo sapiens	P61586	RHOA_HUMAN Transforming protein RhoA
8	21	9.3	4900000000	88865.7	Homo sapiens	P22455	FGFR4_HUMAN Fibroblast growth factor receptor 4
8	20	20.9	10200000000	58015.7	Homo sapiens	P13688	CEAM1_HUMAN Carcinoembryonic antigen-related cell adhesion molecule 1
8	20	27.7	20300000000	57976.1	Homo sapiens	Q5ZPR3	CD276_HUMAN CD276 antigen
8	20	43.2	6700000000	24911.3	Homo sapiens	O75396	SC22B_HUMAN Vesicle-trafficking protein SEC22b
8	20	66	11500000000	12644.1	Homo sapiens	Q15369	ELOC_HUMAN Transcription elongation factor B polypeptide 1
8	20	80.6	68500000000	11268.2	Homo sapiens	P00167-2	CYB5_HUMAN Isoform Cytoplasmic of Cytochrome b5
8	19	17.3	24400000000	56268.7	Homo sapiens	Q92599	SEPT8_HUMAN Septin-8
8	19	31.2	17800000000	38620.4	Homo sapiens	A8K7X6	A8K7X6_HUMAN Poly(RC) binding protein 2, isoform CRA_b
8	19	23.7	18700000000	41493.5	Homo sapiens	P30501	1C02_HUMAN HLA class I histocompatibility antigen, Cw-2 alpha chain
8	19	28.4	13800000000	41636.8	Homo sapiens	Q95604	1C17_HUMAN HLA class I histocompatibility antigen, Cw-17 alpha chain
8	19	57.2	11100000000	23351.9	Homo sapiens	P02753	RET4_HUMAN Retinol-binding protein 4
8	19	43.1	13400000000	33039.8	Homo sapiens	A6NI73	LIRA5_HUMAN Leukocyte immunoglobulin-like receptor subfamily A member 5
8	19	24.8	11700000000	53744.4	Homo sapiens	O15204	ADEC1_HUMAN ADAM DEC1
8	19	24.8	12800000000	47322.7	Homo sapiens	Q9H8J5	MANS1_HUMAN MANSC domain-containing protein 1
8	19	50.3	31600000000	14895.1	Homo sapiens	P55056	APOC4_HUMAN Apolipoprotein C-IV
8	18	12.4	30200000000	86122.7	Homo sapiens	P35222	CTNB1_HUMAN Catenin beta-1
8	18	37.3	24700000000	29285.9	Homo sapiens	Q7Z3S9-3	NT2NL_HUMAN Isoform 3 of Notch homolog 2 N-terminal-like protein
8	18	37	9180000000	38631.9	Homo sapiens	Q03405	UPAR_HUMAN Urokinase plasminogen activator surface receptor
8	18	26.6	8120000000	39734.1	Homo sapiens	P54922	ADPRH_HUMAN [Protein ADP-ribosylarginine] hydrolase
8	18	18	17000000000	64663.1	Homo sapiens	Q14956	GPNMB_HUMAN Transmembrane glycoprotein NMB
8	17	29	9000000000	47959.8	Homo sapiens	Q8N6Q3	CD177_HUMAN CD177 antigen
8	17	61.6	7460000000	15179.1	Homo sapiens	O15116	LSM1_HUMAN U6 snRNA-associated Sm-like protein LSm1
8	16	18.4	9620000000	45102.3	Homo sapiens	A8MUT7	A8MUT7_HUMAN Putative uncharacterized protein ENSP00000380341
8	16	21.9	2590000000	55752.5	Homo sapiens	Q9NRY5	F1142_HUMAN Protein FAM114A2
8	16	29.7	4010000000	39302.4	Homo sapiens	P58166	INHBE_HUMAN Inhibin beta E chain
8	16	45.5	18000000000	16060.2	Homo sapiens	P39019	RS19_HUMAN 40S ribosomal protein S19
8	15	17.5	8660000000	52205.6	Homo sapiens	P19438	TNR1A_HUMAN Tumor necrosis factor receptor superfamily member 1A
8	15	28.7	7770000000	39796.8	Homo sapiens	A0MTT2	A0MTT2_HUMAN Neurotrimin variant 3
8	15	30.5	5060000000	43520.3	Homo sapiens	Q06828	FMOD_HUMAN Fibromodulin
8	15	47.2	6380000000	17332.5	Homo sapiens	Q96A72	MGN2_HUMAN Protein mago nashi homolog 2
8	15	14.4	6370000000	82820.2	Homo sapiens	O43312	MTSS1_HUMAN Metastasis suppressor protein 1
8	15	36.9	13500000000	35219	Homo sapiens	Q5TGA3	Q5TGA3_HUMAN Peptidylprolyl isomerase E (Cyclophilin E)
8	15	28.5	4680000000	46757.4	Homo sapiens	Q96M27	PRRC1_HUMAN Protein PRRC1
8	15	34.8	5590000000	34163.9	Homo sapiens	Q9NP79	VTA1_HUMAN Vacuolar protein sorting-associated protein VTA1 homolog
8	15	32.7	6420000000	20711.8	Homo sapiens	P62256	UBE2H_HUMAN Ubiquitin-conjugating enzyme E2 H
8	15	47.6	18700000000	16892.1	Homo sapiens	P03950	ANGI_HUMAN Angiogenin
8	15	31.3	9270000000	33455.1	Homo sapiens	B4E317	A8MVM2_HUMAN Microfibrillar-associated protein 4, isoform CRA_a
8	14	44.2	12200000000	24494.9	Homo sapiens	O95716	RAB3D_HUMAN Ras-related protein Rab-3D
8	14	19.2	2550000000	94663.3	Homo sapiens	P48960	CD97_HUMAN CD97 antigen
8	14	21.6	5550000000	77766.7	Homo sapiens	Q7Z6P3	RAB44_HUMAN Ras-related protein Rab-44
8	14	36.6	8920000000	23248.8	Homo sapiens	Q16595	FRDA_HUMAN Frataxin, mitochondrial
8	14	17.7	6240000000	59298.6	Homo sapiens	Q6ZMI3	GLDN_HUMAN Gliomedin
8	14	32.6	16600000000	24490	Homo sapiens	P62241	RS8_HUMAN 40S ribosomal protein S8
8	14	35.9	9410000000	26296.6	Homo sapiens	Q15631	TSN_HUMAN Translin
8	14	47.8	3770000000	28763.6	Homo sapiens	Q9H0R4	HDHD2_HUMAN Haloacid dehalogenase-like hydrolase domain-containing protein 2
8	14	11.9	17400000000	87960.8	Homo sapiens	P42892	ECE1_HUMAN Endothelin-converting enzyme 1
8	14	29.9	4880000000	35329.2	Homo sapiens	Q96AG4	LRC59_HUMAN Leucine-rich repeat-containing protein 59
8	14	8.2	3660000000	140829	Homo sapiens	Q4KMG0	CDON_HUMAN Cell adhesion molecule-related/down-regulated by oncogenes
8	14	25.9	13800000000	29050.4	Homo sapiens	P50402	EMD_HUMAN Emerin
8	13	24.3	4220000000	50969.3	Homo sapiens	P14384	CBPM_HUMAN Carboxypeptidase M
8	13	29.1	3460000000	39247	Homo sapiens	B4DWA5	GIMA4_HUMAN GTPase IMAP family member 4
8	13	29	3760000000	42147.7	Homo sapiens	Q99536	VAT1_HUMAN Synaptic vesicle membrane protein VAT-1 homolog
8	13	24.1	2770000000	42366.7	Homo sapiens	Q9GZT8	NIF3L_HUMAN NIF3-like protein 1
8	13	25.7	1710000000	47582.7	Homo sapiens	O75955	FLOT1_HUMAN Flotillin-1
8	13	23.8	6940000000	35661.3	Homo sapiens	A8MT47	FCN2_HUMAN Ficolin-2
8	13	13.7	7840000000	60701.5	Homo sapiens	O95758-4	ROD1_HUMAN Isoform 4 of Regulator of differentiation 1
8	12	24.6	7170000000	43312.4	Homo sapiens	Q8IU85	KCC1D_HUMAN Calcium/calmodulin-dependent protein kinase type 1D
8	12	27.4	11100000000	41102	Homo sapiens	P08754	GNAI3_HUMAN Guanine nucleotide-binding protein G(k) subunit alpha
8	12	13.8	4270000000	69509.6	Homo sapiens	Q8IYD1	ERF3B_HUMAN Eukaryotic peptide chain release factor GTP-binding subunit ERF3B
8	12	23.9	1950000000	60286	Homo sapiens	Q9H0X4	ITFG3_HUMAN Protein ITFG3
8	12	14.6	3180000000	65685.6	Homo sapiens	Q9UHD8	SEPT9_HUMAN Septin-9
8	12	14.5	3520000000	70811.6	Homo sapiens	Q9Y450-2	HBS1L_HUMAN Isoform 2 of HBS1-like protein
8	12	42.2	9500000000	29444.1	Homo sapiens	P04440	DPB1_HUMAN HLA class II histocompatibility antigen, DP beta 1 chain
8	12	50.5	4090000000	20165.6	Homo sapiens	Q86V88	MGDP1_HUMAN Magnesium-dependent phosphatase 1
8	12	32.3	2410000000	37598.7	Homo sapiens	Q9HBI0	PARVG_HUMAN Gamma-parvin
8	12	31	2050000000	47973.6	Homo sapiens	O96019	ACL6A_HUMAN Actin-like protein 6A
8	12	55.9	4290000000	13640.8	Homo sapiens	P62316	SMD2_HUMAN Small nuclear ribonucleoprotein Sm D2
8	12	24.5	3980000000	43610.8	Homo sapiens	Q96EP5	DAZP1_HUMAN DAZ-associated protein 1
8	12	8.5	10000000000	134365	Homo sapiens	B5ME63	SHIP1_HUMAN Phosphatidylinositol-3,4,5-trisphosphate 5-phosphatase 1
8	12	35.2	6240000000	23727.4	Homo sapiens	P82979	SARNP_HUMAN SAP domain-containing ribonucleoprotein
8	12	23.7	6810000000	35895.6	Homo sapiens	O75821	EIF3G_HUMAN Eukaryotic translation initiation factor 3 subunit G
8	11	23.1	3010000000	59577.9	Homo sapiens	Q92783	STAM1_HUMAN Signal transducing adapter molecule 1
8	11	38.1	6160000000	31112.9	Homo sapiens	D2CVN5	D2CVN5_HUMAN Aryl hydrocarbon receptor-interacting protein AIP722
8	11	20.9	4180000000	60213.4	Homo sapiens	B5MDX4	PGCP_HUMAN Plasma glutamate carboxypeptidase
8	11	11.2	1490000000	107977	Homo sapiens	Q9Y6C2	EMIL1_HUMAN EMILIN-1
8	11	48.1	2420000000	16089.8	Homo sapiens	Q8NB80	Q8NB80_HUMAN cDNA FLJ34106 fis, clone FCBBF3008073, highly similar to SPLICING FACTOR, ARGININE/SERINE-RICH 7
8	11	16.2	1650000000	84561.9	Homo sapiens	B3KUB7	B3KUB7_HUMAN Collagen, type IV, alpha 3 (Goodpasture antigen) binding protein, isoform CRA_c
8	11	24.3	3220000000	58147.7	Homo sapiens	Q6XQN6	PNCB_HUMAN Nicotinate phosphoribosyltransferase
8	11	26.7	1570000000	50018	Homo sapiens	Q5VWJ9	SNX30_HUMAN Sorting nexin-30
8	11	60.7	2590000000	20534.3	Homo sapiens	Q96AZ6	ISG20_HUMAN Interferon-stimulated gene 20 kDa protein
8	11	22	1930000000	60414.2	Homo sapiens	Q9UHY1	NRBP_HUMAN Nuclear receptor-binding protein
8	11	33.6	2230000000	36505.2	Homo sapiens	Q7L5N1	CSN6_HUMAN COP9 signalosome complex subunit 6
8	11	10.3	8490000000	87856.3	Homo sapiens	Q9NR30	DDX21_HUMAN Nucleolar RNA helicase 2
8	11	24.8	2230000000	56863.4	Homo sapiens	Q9Y6G9	DC1L1_HUMAN Cytoplasmic dynein 1 light intermediate chain 1
8	11	23.8	1990000000	38612.3	Homo sapiens	Q9Y274	SIA10_HUMAN Type 2 lactosamine alpha-2,3-sialyltransferase
8	11	14.4	992000000	89503.8	Homo sapiens	D3DTX6	D3DTX6_HUMAN Protein phosphatase 1, regulatory subunit 9B, spinophilin, isoform CRA_b
8	11	21.7	9450000000	57147.5	Homo sapiens	P30419	NMT1_HUMAN Glycylpeptide N-tetradecanoyltransferase 1
8	11	37.9	5580000000	22219.3	Homo sapiens	Q13951-2	PEBB_HUMAN Isoform 2 of Core-binding factor subunit beta
8	11	43	1540000000	28181.7	Homo sapiens	Q9Y224	CN166_HUMAN UPF0568 protein C14orf166
8	11	30.2	5590000000	40105.6	Homo sapiens	P00480	OTC_HUMAN Ornithine carbamoyltransferase, mitochondrial
8	11	43.1	3350000000	19626.2	Homo sapiens	Q9GZZ1	NAA50_HUMAN N-alpha-acetyltransferase 50, NatE catalytic subunit
8	11	31.4	11000000000	33154.5	Homo sapiens	Q13277	STX3_HUMAN Syntaxin-3
8	11	48.4	2030000000	25710	Homo sapiens	Q9UK41	VPS28_HUMAN Vacuolar protein sorting-associated protein 28 homolog
8	11	37.5	3260000000	31463.6	Homo sapiens	O94760	DDAH1_HUMAN N(G),N(G)-dimethylarginine dimethylaminohydrolase 1
8	11	37.7	7660000000	28431.5	Homo sapiens	B3KQ51	B3KQ51_HUMAN Serine/threonine-protein phosphatase
8	11	5.2	2020000000	205244	Homo sapiens	O60437	PEPL_HUMAN Periplakin
8	11	26.2	605000000	40240.9	Homo sapiens	Q14320	FA50A_HUMAN Protein FAM50A
8	10	9.9	900000000	142840	Homo sapiens	O95819	M4K4_HUMAN Mitogen-activated protein kinase kinase kinase kinase 4
8	10	22.6	2780000000	58413.4	Homo sapiens	Q8IYQ9	Q8IYQ9_HUMAN Karyopherin alpha 3 (Importin alpha 4)
8	10	15.5	3660000000	81267	Homo sapiens	O75342	LX12B_HUMAN Arachidonate 12-lipoxygenase, 12R-type
8	10	33.8	1910000000	47020.1	Homo sapiens	Q96FV2	SCRN2_HUMAN Secernin-2
8	10	23.9	1720000000	43790.3	Homo sapiens	A8K4L9	TIAR_HUMAN Nucleolysin TIAR
8	10	43.5	5040000000	21784.9	Homo sapiens	O00264	PGRC1_HUMAN Membrane-associated progesterone receptor component 1
8	10	13.2	1710000000	96380.4	Homo sapiens	Q8NE71	ABCF1_HUMAN ATP-binding cassette sub-family F member 1
8	10	5.6	898000000	196955	Homo sapiens	P52948-5	NUP98_HUMAN Isoform ADIR2 of Nuclear pore complex protein Nup98-Nup96
8	10	22.3	2170000000	60937.9	Homo sapiens	Q8WVV9	HNRLL_HUMAN Heterogeneous nuclear ribonucleoprotein L-like
8	10	14.4	1830000000	90129.3	Homo sapiens	O75410-2	TACC1_HUMAN Isoform F of Transforming acidic coiled-coil-containing protein 1
8	10	8.7	2510000000	124514	Homo sapiens	Q9BSJ8-2	ESYT1_HUMAN Isoform 2 of Extended synaptotagmin-1
8	10	17.1	649000000	65475.1	Homo sapiens	Q9NRW7	VPS45_HUMAN Vacuolar protein sorting-associated protein 45
8	10	17.7	4330000000	55160.8	Homo sapiens	Q8IV08	PLD3_HUMAN Phospholipase D3
8	10	11.9	640000000	140882	Homo sapiens	Q9UPT8	ZC3H4_HUMAN Zinc finger CCCH domain-containing protein 4
8	10	9.9	2620000000	115909	Homo sapiens	C9J6P4	ZCCHV_HUMAN Zinc finger CCCH-type antiviral protein 1
8	10	16.2	5800000000	70767.5	Homo sapiens	B4DN76	PHAR2_HUMAN Isoform 3 of Phosphatase and actin regulator 2
8	10	13.8	2280000000	86027.7	Homo sapiens	Q9NR71	ASAH2_HUMAN Neutral ceramidase
8	9	17.1	4200000000	96773.3	Homo sapiens	C9J404	C9J404_HUMAN Putative uncharacterized protein SPAG9
8	9	8.4	896000000	167346	Homo sapiens	B1ALU4	B1ALU4_HUMAN Latrophilin 2
8	9	8.9	1290000000	117646	Homo sapiens	Q9H2E6-2	SEM6A_HUMAN Isoform 2 of Semaphorin-6A
8	9	12.7	459000000	88192.2	Homo sapiens	Q13619	CUL4A_HUMAN Cullin-4A
8	9	12.7	792000000	88752.5	Homo sapiens	Q15052	ARHG6_HUMAN Rho guanine nucleotide exchange factor 6
8	9	27.5	1220000000	64599.2	Homo sapiens	O15371	EIF3D_HUMAN Eukaryotic translation initiation factor 3 subunit D
8	9	26.8	3260000000	41895.2	Homo sapiens	O75503	CLN5_HUMAN Ceroid-lipofuscinosis neuronal protein 5
8	9	35.9	5880000000	28237	Homo sapiens	B8K1J4	B8K1J4_HUMAN Signal protein
8	9	13.7	808000000	115675	Homo sapiens	P08648	ITA5_HUMAN Integrin alpha-5
8	9	37	1250000000	44430.3	Homo sapiens	Q9NYB0	TE2IP_HUMAN Telomeric repeat-binding factor 2-interacting protein 1
8	9	28.5	2230000000	43917.3	Homo sapiens	P53602	ERG19_HUMAN Diphosphomevalonate decarboxylase
8	9	10	572000000	142081	Homo sapiens	Q00341	VIGLN_HUMAN Vigilin
8	9	21.3	1580000000	56448.5	Homo sapiens	Q9BV37	Q7Z3X9_HUMAN PWP1 protein
8	9	22.2	2440000000	67538.3	Homo sapiens	Q9UBP0	SPAST_HUMAN Spastin
8	9	30.1	1470000000	41717.4	Homo sapiens	Q99961	SH3G1_HUMAN Endophilin-A2
8	9	16.5	743000000	58508.7	Homo sapiens	Q6NUJ1	SAPL1_HUMAN Proactivator polypeptide-like 1
8	9	15.6	1150000000	62791.3	Homo sapiens	Q12912	LRMP_HUMAN Lymphoid-restricted membrane protein
8	9	23.8	731000000	45796.4	Homo sapiens	P62195	PRS8_HUMAN 26S protease regulatory subunit 8
8	9	30.8	791000000	42947.4	Homo sapiens	Q9Y5B8	NDK7_HUMAN Nucleoside diphosphate kinase 7
8	9	13.1	710000000	73641.5	Homo sapiens	O00571	DDX3X_HUMAN ATP-dependent RNA helicase DDX3X
8	9	10.4	741000000	110678	Homo sapiens	Q7Z3D7	RBM10_HUMAN RNA-binding protein 10
8	9	7	585000000	169386	Homo sapiens	C1PHA2	C1PHA2_HUMAN Tyrosine-protein kinase receptor
8	9	19	828000000	53992.6	Homo sapiens	Q9UBX1	CATF_HUMAN Cathepsin F
8	9	28.9	2680000000	40455.9	Homo sapiens	Q9NWT6	HIF1N_HUMAN Hypoxia-inducible factor 1-alpha inhibitor
8	9	19.8	1460000000	48742.8	Homo sapiens	P11117	PPAL_HUMAN Lysosomal acid phosphatase
8	8	25	589000000	59955.3	Homo sapiens	O15355	PPM1G_HUMAN Protein phosphatase 1G
8	8	33.6	2380000000	34649.3	Homo sapiens	P50897	PPT1_HUMAN Palmitoyl-protein thioesterase 1
8	8	21.2	713000000	57452.2	Homo sapiens	B2R6R6	B2R6R6_HUMAN Serine/threonine-protein phosphatase
8	8	17.2	894000000	62865.3	Homo sapiens	Q5NDL2	AER61_HUMAN Uncharacterized glycosyltransferase AER61
8	8	10.6	636000000	101932	Homo sapiens	Q6NT53	Q6NT53_HUMAN Stonin 2
8	8	16.4	1110000000	76054.2	Homo sapiens	Q9Y3L3	3BP1_HUMAN SH3 domain-binding protein 1
8	8	21.7	1050000000	49409.6	Homo sapiens	Q9H7Y0	CX036_HUMAN UPF0672 protein CXorf36
8	8	19.7	2400000000	47094.2	Homo sapiens	O60268	K0513_HUMAN Uncharacterized protein KIAA0513
8	8	26.9	2050000000	35317	Homo sapiens	P22748	CAH4_HUMAN Carbonic anhydrase 4
7	15	44.2	7630000000	22429	Trypanosoma brucei	Tb927.7.4520	hypothetical protein, conserved
7	14	44.4	9810000000	16914	Trypanosoma brucei	Tb11.01.7800	NDPKnucleoside diphosphate kinase
7	11	22	990000000	48175.5	Trypanosoma brucei	Tb09.160.0810	kynureninase, putative
7	8	25.5	1740000000	41584	Trypanosoma brucei	Tb10.70.1370	ALDfructose-bisphosphate aldolase, glycosomal
7	8	50.3	1570000000	16552.4	Trypanosoma brucei	Tb927.7.3410	centrin, putative
7	71	36.6	244000000000	11956.5	Homo sapiens	P26447	S10A4_HUMAN Protein S100-A4
7	70	38.5	188000000000	16608.5	Homo sapiens	B8ZWD6	B8ZWD6_HUMAN Diazepam binding inhibitor, splice form 1G
7	64	77.9	190000000000	12825.6	Homo sapiens	P30046	DOPD_HUMAN D-dopachrome decarboxylase
7	60	30.5	368000000000	33077.3	Homo sapiens	Q86YW5	TRML1_HUMAN Trem-like transcript 1 protein
7	57	22.9	287000000000	18867.4	Homo sapiens	P10153	RNAS2_HUMAN Non-secretory ribonuclease
7	51	67.3	155000000000	11418.8	Homo sapiens	Q86SG5	S1A7A_HUMAN Protein S100-A7A
7	44	29.4	25800000000	43488	Homo sapiens	O60667	FAIM3_HUMAN Fas apoptotic inhibitory molecule 3
[truncated: 4,994 more rows]

## Sheet: Tryp proteins, by # of peptides
Number of Unique Peptides	Number of Spectra	Percent Sequence Coverage	Total Protein Intensity	Molar Intensity	Protein MW	Accession Number	Protein Name
34	49	56.3	11500000000	338000000	78080.4	Tb10.6k15.2520	prolyl oligopeptidase, putative
33	144	47.9	275000000000	8330000000	75764.7	Tb11.01.3110	heat shock protein 70
29	98	40.3	139000000000	4790000000	81218.5	Tb10.26.1080	heat shock protein 83
24	46	70.8	23200000000	967000000	56157.2	Tb11.02.4440	aminopeptidase, putative
22	41	60.9	18000000000	818000000	48371.1	Tb10.70.1130	hypothetical protein, conserved
18	43	59.1	23300000000	1290000000	40888.2	Tb927.2.4590	branched-chain amino acid aminotransferase, putative
17	38	49.3	30100000000	1770000000	53555.4	Tb10.406.0520	trypanothione reductase
17	30	48.5	26000000000	1530000000	50414	Tb927.1.2340	alpha tubulin
17	30	50.6	25400000000	1490000000	45249.2	Tb927.8.7410	calreticulin, putative
17	29	68.1	13700000000	806000000	36138.3	Tb927.5.3820	aspartate carbamoyltransferase, putative
16	28	45	23800000000	1490000000	45270	Tb927.4.5010	calreticulin, putative
16	25	45	10100000000	631000000	51807.7	Tb10.70.5820	HK1hexokinase
16	24	41.8	8970000000	561000000	51661.6	Tb10.70.5800	HK2hexokinase
15	22	37.5	7100000000	473000000	60887.7	Tb10.6k15.2620	PGAM2,3-bisphosphoglycerate-independent phosphoglycerate mutase
15	20	32.9	3140000000	209000000	67785	Tb927.1.3830	PGIglucose-6-phosphate isomerase, glycosomal
14	34	65.6	29600000000	2110000000	33557	Tb927.7.7040	methylthioadenosine phosphorylase, putative
14	25	23.2	10200000000	729000000	95359.8	Tb10.70.2650	elongation factor 2
13	69	61.7	178000000000	13700000000	16838.3	Tb11.01.4621	calmodulin
13	19	39.5	3730000000	287000000	42281.3	Tb927.7.1300	protein disulfide isomerase, putative
12	98	9.4	652000000000	54300000000	76601.9	Tb11.01.1680	polyubiquitin, putative
12	19	46.1	16500000000	1380000000	30481.1	Tb11.01.1290	14-3-3-like protein, putative
11	62	57.2	156000000000	14200000000	26989.5	Tb11.02.3210	TIMtriosephosphate isomerase
11	14	23.5	19900000000	1810000000	71548	Tb11.02.5450	glucose-regulated protein 78, putative
10	46	74	38900000000	3890000000	18945	Tb11.03.0250	CYPAcyclophilin a
10	23	22.5	16900000000	1690000000	55921.4	Tb10.6k15.2290	protein disulfide isomerase
10	13	26.3	2470000000	247000000	59787.5	Tb10.70.0280	HSP60chaperonin Hsp60, mitochondrial precursor
10	14	35.7	2270000000	227000000	45911.6	Tb10.6k15.1500	hypothetical protein, conserved
10	13	20.9	1390000000	139000000	62954.3	Tb927.5.2940	stress-induced protein sti1, putative
9	17	38.5	10100000000	1120000000	47888.8	Tb10.61.0180	peptidylprolyl isomerase-like protein, putative
9	13	33.8	4670000000	519000000	38432.1	Tb927.8.3530	glycerol-3-phosphate dehydrogenase [NAD+], glycosomal
9	14	33	4450000000	494000000	44774.8	Tb927.4.2450	thioredoxin, putative
9	11	45.2	2100000000	233000000	31641.5	Tb11.01.0120	haloacid dehalogenase-like hydrolase, putative
9	11	30.9	1920000000	213000000	38358.1	Tb09.160.5530	hypothetical protein, conserved
9	11	17	827000000	91900000	91547	Tb10.389.0880	heat shock protein, putative
8	22	66.6	55300000000	6910000000	16034.8	Tb927.3.3760	TRYP1tryparedoxin
8	38	64.7	39700000000	4960000000	18646.8	Tb927.7.4770	PPIasecyclophilin-type peptidyl-prolyl cis-trans isomerase, putative
8	20	75.2	7240000000	905000000	19464.3	Tb927.8.6760	IgE-dependent histamine-releasing factor, putative
8	15	32	3340000000	418000000	35550.1	Tb11.01.3040	cytosolic malate dehydrogenase, putative
8	13	34.3	1760000000	220000000	37380.9	Tb927.8.4430	nucleoside phosphorylase, putative
8	10	19.5	909000000	114000000	63649.7	Tb927.1.3950	alanine aminotransferase, putative
8	8	12.2	508000000	63500000	84883.9	Tb11.02.0250	heat shock protein 84, putative
7	14	44.4	9810000000	1400000000	16914	Tb11.01.7800	NDPKnucleoside diphosphate kinase
7	15	44.2	7630000000	1090000000	22429	Tb927.7.4520	hypothetical protein, conserved
7	8	25.5	1740000000	249000000	41584	Tb10.70.1370	ALDfructose-bisphosphate aldolase, glycosomal
7	8	50.3	1570000000	224000000	16552.4	Tb927.7.3410	centrin, putative
7	11	22	990000000	141000000	48175.5	Tb09.160.0810	kynureninase, putative
6	13	77	25300000000	4220000000	10670.2	Tb927.7.1320	HSP1010 kDa heat shock protein, putative
6	15	61.1	10100000000	1680000000	11979.2	Tb11.01.1625	hypothetical protein, conserved
6	14	57.3	7650000000	1280000000	15232.9	Tb927.3.5180	cofilin/actin depolymerizing factor, putative
6	9	34.6	6360000000	1060000000	16327.3	Tb927.4.2740	hypothetical protein, conserved
6	9	13.1	4610000000	768000000	50930	Tb10.61.2850	hypothetical protein, conserved
6	9	60	4300000000	717000000	12987.4	Tb927.7.4060	calpain-like cysteine peptidase, putative
6	8	28.8	2120000000	353000000	23198.5	Tb11.01.7120	hypothetical protein, conserved
6	9	35.1	1910000000	318000000	34454.1	Tb927.5.3830	dihydroorotate oxidase, putative
6	8	20.7	1520000000	253000000	45000.5	Tb09.160.4560	AKarginine kinase
6	8	19.9	1490000000	248000000	31220.3	Tb11.02.2310	prostaglandin f synthase
5	6	3.9	14500000000	2900000000	136307	Tb09.211.3610	UBA2ubiquitin-activating enzyme E1, putative
5	10	23.3	13500000000	2700000000	17188.6	Tb09.211.0050	ubiquitin-conjugating enzyme E2, putative
5	11	32.1	11600000000	2320000000	18825.6	Tb09.211.1690	hypothetical protein, conserved
5	8	68.9	10400000000	2080000000	16879.9	Tb927.5.1000	ubiquitin-conjugating enzyme E2, putative
5	11	37.9	5100000000	1020000000	17933.9	Tb11.03.0410	eIF-5Aeukaryotic translation initiation factor 5a, putative
5	7	49.6	2400000000	480000000	17185.3	Tb11.01.0700	ribose 5-phosphate isomerase, putative
5	6	14.4	1290000000	258000000	54612.9	Tb927.5.4670	variant surface glycoprotein (VSG, atypical), putative
5	6	41.5	1020000000	204000000	20108.6	Tb927.3.3450	ADP-ribosylation factor-like protein 3A, putative
5	5	52.5	753000000	151000000	10985.3	Tb927.7.6770	hypothetical protein, conserved
5	5	14.1	425000000	85000000	55891	Tb05.5K5.200	guanine deaminase, putative
5	6	34.1	342000000	68400000	22774.2	Tb927.2.4580	hypothetical protein, conserved
5	6	15.2	301000000	60200000	46345.5	Tb927.8.5460	Tb-44flagellar calcium-binding protein
4	39	6.7	123000000000	30800000000	70552.9	Tb927.7.710	HSP70heat shock 70 kDa protein, putative
4	17	8.6	106000000000	26500000000	72044.3	Tb927.6.3740	heat shock 70 kDa protein, mitochondrial precursor, putative
4	5	14.9	9760000000	2440000000	62374.4	Tb09.211.2150	poly(A)-binding protein 1
4	7	25.1	8190000000	2050000000	15514.6	Tb927.7.5790	protein disulfide isomerase, putative
4	4	1.3	2370000000	593000000	334391	Tb927.6.5150	hypothetical protein, conserved
4	4	68.2	1610000000	403000000	9249.2	Tb09.211.3955	hypothetical protein, conserved
4	9	31.9	1600000000	400000000	15720.7	Tb927.7.4480	adenosine 5'-monophosphoramidase, putative
4	5	12.1	1430000000	358000000	47162	Tb10.70.4740	enolase
4	5	62.3	1210000000	303000000	9873.2	Tb09.160.0465	hypothetical protein, conserved
4	5	53.6	1110000000	278000000	10850.1	Tb927.6.3140	hypothetical protein, conserved
4	5	25.7	931000000	233000000	23587.7	Tb10.70.6650	HGPRThypoxanthine-guanine phosphoribosyltransferase
4	8	40.5	921000000	230000000	17411.6	Tb927.5.1360	NDRTnucleoside 2-deoxyribosyltransferase
4	7	17.5	853000000	213000000	25968.6	Tb927.5.1160	hypothetical protein, conserved
4	6	29.6	765000000	191000000	19445.4	Tb927.8.5880	eukaryotic translation initiation factor 1A, putative
4	6	34.6	756000000	189000000	16350.1	Tb11.01.5350	profilin
4	4	11	738000000	185000000	52015.8	Tb11.01.5680	hypothetical protein, conserved
4	4	34	535000000	134000000	15916.8	Tb09.211.2540	calmodulin-like protein, putative
4	5	11.7	437000000	109000000	38009.7	Tb11.55.0024	hypothetical protein, conserved
4	4	11.3	427000000	107000000	64509.5	Tb927.3.1010	hypothetical protein, conserved
4	4	12.3	356000000	89000000	41199.5	Tb11.01.6510	hypothetical protein, conserved
4	4	15.1	340000000	85000000	50444.9	Tb927.1.2330	beta tubulin
4	4	6.4	309000000	77300000	84907.2	Tb927.7.190	OPAthimet oligopeptidase A, putative
4	4	11.5	192000000	48000000	51116.9	Tb11.01.8470	dihydrolipoyl dehydrogenase
3	7	16.2	48900000000	16300000000	36854.5	Tb927.8.5600	transaldolase, putative
3	3	0.5	27800000000	9270000000	541404	Tb927.8.3250	dynein heavy chain, putative
3	5	1.7	26200000000	8730000000	123179	Tb927.5.2090	kinesin, putative
3	11	6.1	18900000000	6300000000	52219.6	Tb927.6.5070	hypothetical protein, conserved
3	3	2.5	18200000000	6070000000	136608	Tb11.02.4290	hypothetical protein, conserved
3	3	2.2	16000000000	5330000000	94448.9	Tb927.2.1380	leucine-rich repeat protein (LRRP), putative
3	8	9.5	12400000000	4130000000	49504.3	Tb10.70.5650	TEF1elongation factor 1-alpha
3	4	0.6	11200000000	3730000000	483091	Tb927.4.560	dynein heavy chain, putative
3	3	0.5	5600000000	1870000000	327745	Tb927.1.1930	phosphatidylinositol 3-kinase, putative
3	4	3.2	4400000000	1470000000	82252.1	Tb10.70.0760	hypothetical protein, conserved
3	3	9.7	4310000000	1440000000	61554.6	Tb11.02.0070	PEPL1_HUMAN Probable aminopeptidase NPEPL1
3	4	10.3	3150000000	1050000000	32037.6	Tb927.6.1570	2-hydroxy-3-oxopropionate reductase, putative
3	3	3.8	3060000000	1020000000	101848	Tb927.7.5210	hypothetical protein, conserved
3	4	5.4	2940000000	980000000	58029.3	Tb09.244.0200	variant surface glycoprotein (VSG, atypical), putative
3	4	5.1	2570000000	857000000	109641	Tb927.7.7300	ATP-dependent DEAD/H RNA helicase, putative
3	5	1.4	2050000000	683000000	160367	Tb11.02.2300	POLIBmitochondrial DNA polymerase I protein B, putative
3	6	29.3	1120000000	373000000	11076.3	Tb09.211.4511	kinetoplastid membrane protein KMP-11
3	3	37.9	1060000000	353000000	14491.7	Tb11.01.7325	hypothetical protein, conserved
3	3	37.5	733000000	244000000	16571.2	Tb10.70.7950	hypothetical protein, conserved
3	3	3.1	726000000	242000000	72487	Tb11.01.7750	dynein docking complex 2 (ODA1) protein, putative
3	4	12.1	667000000	222000000	31348.8	Tb11.03.0530	hypothetical protein, conserved
3	4	2.3	617000000	206000000	128350	Tb10.70.3190	hypothetical protein, conserved
3	4	9.2	599000000	200000000	30865.9	Tb927.3.3490	TDP1high mobility group protein, putative
3	5	8.5	535000000	178000000	37046.9	Tb927.5.1460	hypothetical protein, conserved
3	4	23	424000000	141000000	24549.7	Tb927.1.3200	phosphatase-like protein, putative
3	3	5.7	402000000	134000000	89539.1	Tb927.3.3300	hypothetical protein, conserved
3	3	12.6	396000000	132000000	37782.9	Tb10.61.3210	hypothetical protein, conserved
3	3	16.6	341000000	114000000	21979.7	Tb10.70.5050	hypothetical protein, conserved
3	3	3.5	298000000	99300000	94937.7	Tb10.6k15.3800	dipeptidyl-peptidase 8-like serine peptidase
3	4	23.3	232000000	77300000	25518.7	Tb927.8.3790	hypothetical protein, conserved
3	5	8.1	173000000	57700000	58138.6	Tb11.02.0100	carboxypeptidase, putative
3	3	4.4	148000000	49300000	91944.3	Tb10.05.0080	glucosidase, putative
3	3	8.2	119000000	39700000	49682	Tb10.70.7730	ATP-dependent DEAD/H RNA helicase, putative
3	3	7	54700000	18200000	61873.8	Tb927.7.4000	glutathione synthetase, putative
2	9	2.2	42500000000	21300000000	77120.4	Tb927.2.1170	retrotransposon hot spot (RHS) protein, putative
2	7	2.2	34500000000	17300000000	52643.6	Tb10.61.1940	chaperone protein DNAJ, putative
2	22	6.7	30400000000	15200000000	38608	Tb09.211.1350	peptidyl-prolyl cis-trans isomerase (cyclophilin-40), putative
2	4	1.6	22200000000	11100000000	122069	Tb10.6k15.3410	pre-mRNA splicing factor ATP-dependent RNA helicase, putative
2	10	2.2	18600000000	9300000000	95210.3	Tb927.4.5340	hypothetical protein, conserved
2	5	3.4	18400000000	9200000000	43458.3	Tb10.70.4880	eukaryotic translation initiation factor 5, putative
2	2	0.9	16000000000	8000000000	166939	Tb11.02.0800	hypothetical protein, conserved
2	3	4.9	15800000000	7900000000	67900.3	Tb927.6.4400	hypothetical protein, conserved
2	6	1.1	15800000000	7900000000	150954	Tb927.5.2410	kinesin, putative
2	2	1.9	15400000000	7700000000	87542.9	Tb11.01.8370	hypothetical protein, conserved
2	4	3.1	12400000000	6200000000	53583.1	Tb10.406.0620	hypothetical protein, conserved
2	4	2.1	12200000000	6100000000	62244	Tb927.7.4590	chaperone protein DNAJ, putative
2	4	1.4	12000000000	6000000000	86854.1	Tb11.01.1710	hypothetical protein, conserved
2	3	1.4	12000000000	6000000000	183793	Tb09.160.0520	hypothetical protein, conserved
2	2	1.1	10700000000	5350000000	191393	Tb10.6k15.3980	hypothetical protein, conserved
2	2	1.4	10200000000	5100000000	62284.8	Tb927.7.2650	hypothetical protein, conserved
2	6	12.6	8470000000	4240000000	31920.7	Tb11.02.1770	hypothetical protein, conserved
2	5	1	7620000000	3810000000	101073	Tb927.8.4370	hypothetical protein, conserved
2	4	5.1	6980000000	3490000000	37392.3	Tb927.5.291b	variant surface glycoprotein (VSG)-related, putative
2	4	4.8	6980000000	3490000000	84997.1	Tb11.03.0190	hypothetical protein, conserved
2	3	0.4	6700000000	3350000000	386716	Tb10.61.0580	hypothetical protein, conserved
2	5	0.4	5910000000	2960000000	251901	Tb927.5.2290	ATP-dependent RNA helicase, putative
2	3	1.4	5780000000	2890000000	157364	Tb927.2.170	leucine-rich repeat protein (LRRP), putative
2	3	10.2	5430000000	2720000000	35781.2	Tb10.6k15.3850	GAPglyceraldehyde 3-phosphate dehydrogenase, cytosolic
2	3	1.7	5150000000	2580000000	164024	Tb927.1.480	leucine-rich repeat protein (LRRP), putative
2	3	6.1	4660000000	2330000000	39275.2	Tb927.6.4280	GAPDHglyceraldehyde 3-phosphate dehydrogenase, glycosomal
2	4	0.8	4640000000	2320000000	333625	Tb927.8.2060	hypothetical protein, conserved
2	2	3	4490000000	2250000000	99784.5	Tb11.01.2310	hypothetical protein, conserved
2	2	3	3940000000	1970000000	138507	Tb11.03.0240	hypothetical protein, conserved
2	3	3.7	3710000000	1860000000	125548	Tb10.389.0170	hypothetical protein, conserved
2	2	1.8	3360000000	1680000000	91006.1	Tb927.2.3030	ATP-dependent Clp protease subunit, heat shock protein 78 (HSP78), putative
2	4	7.8	3270000000	1640000000	32944.3	Tb927.7.1900	CRK7protein kinase, putative
2	2	3.5	3280000000	1640000000	45407.7	Tb927.8.8090	UDP-Gal or UDP-GlcNAc-dependent glycosyltransferase, putative
2	2	1.4	2960000000	1480000000	152925	Tb927.7.3000	kinesin, putative
2	3	0.4	2950000000	1480000000	665662	Tb11.47.0035	calpain-like cysteine peptidase, putative
2	3	3.6	2450000000	1230000000	63761.5	Tb927.7.970	hypothetical protein, conserved
2	6	0.7	2410000000	1210000000	259035	Tb927.3.4020	phosphatidylinositol 4-kinase alpha, putative
2	2	0.5	2410000000	1210000000	505217	Tb927.7.3330	hypothetical protein, conserved
2	2	0.8	2170000000	1090000000	455906	Tb11.01.2430	hypothetical protein, conserved
2	2	1.5	1990000000	995000000	111029	Tb927.2.2090	hypothetical protein
2	3	3.5	1820000000	910000000	58315.8	Tb10.v4.0152	variant surface glycoprotein (VSG, atypical), putative
2	3	3.4	1750000000	875000000	117538	Tb10.61.2490	protein kinase, putative
2	3	0.5	1640000000	820000000	274623	Tb927.4.420	phosphatidylinositol 3-kinase tor, putative
2	3	2.8	1560000000	780000000	85377.1	Tb11.02.0130	hypothetical protein, conserved
2	3	7.4	1420000000	710000000	36550.2	Tb11.02.1440	hypothetical protein, conserved
2	4	2.2	1400000000	700000000	92385.9	Tb10.389.0630	bifunctional aminoacyl-tRNA synthetase, putative
2	3	1.7	1310000000	655000000	130697	Tb927.1.1890	hypothetical protein, conserved
2	3	18.1	1260000000	630000000	15824.8	Tb11.02.0815	ubiquitin-conjugating enzyme, putative
2	2	8.8	1240000000	620000000	33004.7	Tb10.70.2270	protein phosphatase 2C, putative
2	3	34.9	1200000000	600000000	11667.2	Tb927.6.4020	hypothetical protein, conserved
2	3	8.2	1080000000	540000000	18390.7	Tb927.4.3830	hypothetical protein, conserved
2	2	4.3	1080000000	540000000	83232.7	Tb927.5.3870	hypothetical protein, conserved
2	3	9.5	1040000000	520000000	17702.7	Tb11.02.0870	Ran-binding protein 1, putative
2	3	5.3	1040000000	520000000	57065.2	Tb11.57.0012	variant surface glycoprotein (VSG, pseudogene), putative
2	5	3.6	1040000000	520000000	85439.4	Tb927.4.2310	asparaginyl-tRNA synthetase, putative
2	2	0.3	999000000	500000000	334352	Tb09.160.0670	hypothetical protein, conserved
2	2	6.6	993000000	497000000	52205.6	Tb927.5.5210	variant surface glycoprotein (VSG, atypical), putative
2	2	1.5	967000000	484000000	139377	Tb07.11L3.100	hypothetical protein, conserved
2	2	8.1	957000000	479000000	42492.7	Tb10.389.1580	hypothetical protein, conserved
2	4	2.4	953000000	477000000	53474.6	Tb927.2.1920	expression site-associated gene (ESAG) protein, putative
2	3	14.8	947000000	474000000	13868.6	Tb11.01.0780	hypothetical protein, conserved
2	3	0.5	928000000	464000000	561659	Tb10.v4.0052	microtubule-associated protein 2
2	2	4	891000000	446000000	57647.3	Tb11.30.0008	variant surface glycoprotein (VSG, pseudogene), putative
2	3	3.5	857000000	429000000	44533.3	Tb927.3.830	flap endonuclease-1 (FEN-1), putative
2	2	2.6	791000000	396000000	38509.7	Tb927.7.4840	hypothetical protein, conserved
2	2	1.3	776000000	388000000	147433	Tb11.52.0008	hypothetical protein, conserved
2	2	7.7	743000000	372000000	41652.5	Tb11.01.2800	hypothetical protein, conserved
2	2	1.1	706000000	353000000	229360	Tb927.8.1840	hypothetical protein, conserved
2	2	2.5	694000000	347000000	120287	Tb09.211.0610	hypothetical protein, conserved
2	2	9.1	686000000	343000000	24655.3	Tb10.389.0550	RAB5Aras-related protein rab-5
2	4	8.8	686000000	343000000	28631.4	Tb927.4.3570	translation elongation factor 1-beta, putative
2	4	13.8	680000000	340000000	20129.2	Tb09.211.0120	nascent polypeptide associated complex subunit, putative
2	2	1.5	636000000	318000000	145850	Tb09.211.2970	SMC1structural maintenance of chromosome 1, putative
2	2	9	597000000	299000000	31184.1	Tb09.244.2070	RAB1Bsmall GTPase, putative
2	2	0.2	583000000	292000000	508440	Tb09.160.0650	hypothetical protein, conserved
2	2	0.2	499000000	250000000	534886	Tb927.3.930	dynein heavy chain, putative
2	2	2.3	487000000	244000000	81808	Tb10.70.4890	hypothetical protein, conserved
2	2	3.2	478000000	239000000	58449	Tb927.7.6240	hypothetical protein, conserved
2	2	5.3	453000000	227000000	56447.2	Tb927.4.5410	variant surface glycoprotein (VSG, atypical), putative
2	2	5.2	422000000	211000000	51360	Tb10.v4.0058	variant surface glycoprotein (VSG), putative
2	2	26.9	414000000	207000000	12554.9	Tb927.8.690	peptidyl-prolyl cis-trans isomerase/rotamase, putative
2	3	20.5	404000000	202000000	15174.5	Tb11.02.5770	RBP16mitochondrial RNA binding protein
2	2	1.5	399000000	200000000	82359.1	Tb11.01.7890	cyclic nucleotide-binding protein, putative
2	3	0.3	377000000	189000000	483901	Tb11.01.3010	dynein heavy chain, putative
2	2	0.8	358000000	179000000	168959	Tb927.8.4320	hypothetical protein, conserved
2	2	4.9	345000000	173000000	45475	Tb09.160.3270	eukaryotic initiation factor 4a, putative
2	2	0.7	345000000	173000000	293782	Tb927.4.800	hypothetical protein, conserved
2	3	5.6	342000000	171000000	50157.4	Tb05.5K5.530	variant surface glycoprotein (VSG), putative
2	2	24.7	331000000	166000000	11147.4	Tb09.160.4200	60S acidic ribosomal protein, putative
2	2	5	316000000	158000000	43788.7	Tb11.52.0013	hypothetical protein, conserved
2	2	16.6	310000000	155000000	14442.1	Tb10.26.0680	hypothetical protein, conserved
2	2	2.1	294000000	147000000	80004.9	Tb09.211.0850	hypothetical protein, conserved
2	2	0.3	280000000	140000000	532342	Tb927.8.5580	hypothetical protein, conserved
2	2	3.8	273000000	137000000	53458.5	Tb05.5K5.320	variant surface glycoprotein (VSG), putative
2	2	1.3	264000000	132000000	164294	Tb927.2.2720	protein kinase, putative
2	2	1.6	260000000	130000000	124886	Tb927.5.930	FRDgNADH-dependent fumarate reductase
2	2	4.6	249000000	125000000	45900.1	Tb10.6k15.0580	RPT6proteasome regulatory ATPase subunit 6
2	2	42.9	244000000	122000000	11648.9	Tb10.70.4060	60S acidic ribosomal protein P2, putative
2	3	14.2	226000000	113000000	19615.9	Tb11.03.0580	UBP2RNA-binding protein, putative
2	2	2.3	215000000	108000000	139689	Tb11.22.0010	hypothetical protein, conserved
2	2	2.8	214000000	107000000	138847	Tb927.7.3550	hypothetical protein, conserved
2	3	0.8	212000000	106000000	185000	Tb11.02.1540	hypothetical protein, conserved
2	2	1	200000000	100000000	155556	Tb10.70.7470	SMC4structural maintenance of chromosome 4, putative
2	2	5.9	199000000	99500000	35868.9	Tb11.01.6860	hypothetical protein, conserved
2	2	2.4	198000000	99000000	78231.8	Tb09.160.2260	kinesin, putative
2	2	10.3	196000000	98000000	52615.4	Tb10.70.7080	CBP1serine carboxypeptidase III precursor, putative
2	2	11.9	175000000	87500000	25802.2	Tb927.8.1990	TRYP2tryparedoxin peroxidase
2	3	6	169000000	84500000	59778.7	Tb927.7.2240	hypothetical protein, conserved
2	2	3.1	167000000	83500000	95504.2	Tb927.2.510	retrotransposon hot spot (RHS) protein, putative
2	2	11.8	166000000	83000000	36847.7	Tb11.01.2720	hypothetical protein, conserved
2	2	4	165000000	82500000	68428	Tb927.6.2150	cell division cycle protein 16, putative
2	2	6.2	161000000	80500000	42198.5	Tb927.3.5340	Hsc70-interacting protein (Hip), putative
2	3	10	154000000	77000000	23856.8	Tb927.3.2220	hypothetical protein, conserved
2	2	4.8	137000000	68500000	54734.4	Tb10.v4.0134	variant surface glycoprotein (VSG), putative
2	3	12.9	126000000	63000000	28702.2	Tb10.70.3070	TFIIF-stimulated CTD phosphatase, putative
2	3	0.3	124000000	62000000	474070	Tb927.2.2260	phosphatidylinositol kinase domain protein, putative
2	2	25	123000000	61500000	5972.8	Tb927.6.4010	hypothetical protein, conserved
2	2	1.2	108000000	54000000	120401	Tb11.01.6710	hypothetical protein, conserved
2	2	4.8	94600000	47300000	67679.4	Tb927.3.3900	CPT IIcarnitine O-palmitoyltransferase II, putative
2	2	6.2	93200000	46600000	43088.7	Tb10.61.1870	aminopeptidase, putative
2	2	2.2	75700000	37900000	65278.6	Tb927.4.2370	hypothetical protein, conserved
2	2	17.3	54800000	27400000	14091.2	Tb11.01.3805	CAP15microtubule-associated protein
2	2	5.9	53100000	26600000	44075.8	Tb927.8.6060	2-amino-3-ketobutyrate coenzyme A ligase, putative
2	2	4.5	45600000	22800000	77426.6	Tb11.02.4030	ERF3eukaryotic release factor 3, putative
2	2	4.4	34400000	17200000	53800.9	Tb927.6.2060	histidyl-tRNA synthetase, putative
2	2	7.1	29400000	14700000	51057.6	Tb11.02.0210	hypothetical protein, conserved
2	2	13.9	28300000	14200000	24476.2	Tb927.6.3340	hypothetical protein, conserved
2	2	20.9	8260000	4130000	20103.4	Tb927.4.4660	hypothetical protein, conserved
2	2	4.2	7000000	3500000	78783.9	Tb927.7.4700	hypothetical protein, conserved
1	1	10.5	74700000		28763.5	Tb11.02.4200	6PGL6-phosphogluconolactonase
1	3	4	708000000		53239.7	Tb11.48.0002	variant surface glycoprotein (VSG, pseudogene), putative
1	2	9.3	261000000		20094.9	Tb927.7.2370	40S ribosomal protein S15, putative
1	2	9.6	296000000		13963.5	Tb927.8.4280	nuclear transport factor 2, putative
1	1	5.1	179000000		66579.4	Tb10.70.5500	hypothetical protein, conserved
1	1	10.2	20300000		14715	Tb10.05.0095	hypothetical protein, conserved
1	1	12.3	190000000		17872.3	Tb927.8.1440	maoC-like dehydratase, putative
1	1	16.3	100000000		20541.4	Tb927.8.6440	RNA-binding protein, putative
1	2	10.4	304000000		13673.4	Tb927.2.2770	hypothetical protein, conserved
1	1	7	330000000		22218.6	Tb11.01.7550	iron superoxide dismutase
1	1	3.6	75100000		34732.1	Tb09.211.4540	RNA-binding protein, putative
1	1	3.1	110000000		55803.6	Tb927.7.940	protein kinase C substrate protein, heavy chain, putative
1	1	9.3	111000000		14557.1	Tb11.01.7825	tubulin binding cofactor A, putative
1	1	3.8	115000000		50496.3	Tb927.2.4710	RNA-binding protein, putative
1	1	5.9	138000000		20374.9	Tb927.8.2080	hypothetical protein, conserved
1	1	9.6	79800000		15177.2	Tb05.5K5.40	hypothetical protein, conserved
1	1	7.4	20000000		27054.2	Tb11.18.0005	hypothetical protein, conserved
1	1	17	140000000		12757.2	Tb11.02.2030	hypothetical protein, conserved
1	1	3.6	10700000		39329	Tb927.3.1030	hypothetical protein, conserved
1	1	2.9	189000000		95522.3	Tb927.8.2250	hypothetical protein, conserved
1	1	11.3	47200000		17497.7	Tb09.211.1680	hypothetical protein, conserved
1	1	9.6	50500000		27210.3	Tb10.70.1770	Eukaryotic translation initiation factor 6 (eIF-6), putative
1	1	6.5	61800000		28112.4	Tb10.70.0370	phosphomannomutase, putative
1	6	4.6	10500000000		36783.6	Tb10.61.1980	syntaxin, putative
1	1	5.2	94900000		28034.5	Tb11.02.2840	hypothetical protein, conserved
1	1	2.8	5010000		68835.9	Tb11.02.5550	hypothetical protein, conserved
1	1	4.6	97200000		21241.6	Tb10.26.0560	60S ribosomal protein L6, putative
1	1	10.2	15900000		12780.2	Tb927.7.2780	hypothetical protein, conserved
1	1	4.6	48600000		22703.6	Tb927.4.2030	hypothetical protein, conserved
1	1	14.1	64300000		18221.9	Tb927.1.3390	hypothetical protein, conserved
1	1	11.4	13800000		11766.2	Tb927.8.6430	hypothetical protein, conserved
1	1	2.6	70800000		52479	Tb11.01.1640	hypothetical protein, conserved
1	1	1.3	78000000		131571	Tb10.6k15.1220	IleRSisoleucyl-tRNA synthetase, putative
1	1	10.8	24500000		12442.2	Tb11.47.0016	hypothetical protein, conserved
1	3	4.3	12600000000		47559.9	Tb10.389.1730	protein kinase, putative
1	1	4.9	98100000		32186	Tb10.70.2220	DSK2ubiquitin-like protein DSK2, putative
1	1	5	49900000		31050	Tb927.8.1330	60S ribosomal protein L7a, putative
1	1	3.7	3570000		33174.9	Tb10.70.4930	hypothetical protein, conserved
1	1	6.8	45700000		28789.1	Tb927.3.2840	inorganic pyrophosphatase, putative
1	1	0.9	55900000		81370	Tb11.52.0003	OPBoligopeptidase b
1	1	1.1	5000000000		56821	Tb927.6.1910	hypothetical protein, conserved
1	1	2.7	456000000		50042.6	Tb11.02.4335	hypothetical protein, conserved
1	1	0.6	81400000		184284	Tb10.6k15.1430	hypothetical protein, conserved
1	1	3.5	10400000		56016.8	Tb09.v4.0136	variant surface glycoprotein (VSG, atypical), putative
1	1	2.8	44600000		38471.2	Tb927.6.2360	adenosine kinase, putative
1	2	6.6	85100000		24130.7	Tb11.02.3390	dynein light chain, putative
1	1	2.1	24300000		57581.8	Tb11.57.0032	variant surface glycoprotein (VSG, pseudogene), putative
1	1	0.2	190000000		222552	Tb927.7.5280	TMF1_HUMAN Isoform 2 of TATA element modulatory factor
1	1	3.1	5710000		46995.7	Tb11.01.6410	phosphomannose isomerase, putative
1	2	1.6	558000000		51522.3	Tb11.14.0019	variant surface glycoprotein (VSG, atypical), putative
1	1	3.6	19800000		30583.6	Tb09.160.0770	nitrilase, putative
1	1	0.6	123000000		140994	Tb11.03.0970	receptor-type adenylate cyclase GRESAG 4, putative
1	1	0.4	182000000		192277	Tb10.70.0830	CHCclathrin heavy chain
1	1	4.9	33900000		46396.8	Tb927.8.1710	protein phosphatase 2A, regulatory subunit B, putative
1	4	2.4	386000000		67843.2	Tb11.01.8330	hypothetical protein, conserved
1	1	6.9	137000000		25371.5	Tb10.70.3660	proteasome activator protein PA26
1	1	3.3	28500000		47129.1	Tb927.8.6290	hypothetical protein, conserved
1	1	5.9	19900000		26656.1	Tb09.160.3910	hypothetical protein, conserved
1	1	1.4	240000000		76871.4	Tb11.03.0540	ABCB10ABC transporter, putative
1	1	26.3	19000000		10747.2	Tb11.47.0012	glutaredoxin, putative
1	2	2	76300000		60443.7	Tb11.02.5700	endonuclease/exonuclease/phosphatase, putative
1	1	2	85700000		75151	Tb927.6.2400	hypothetical protein, conserved
1	2	11.6	4530000000		31368.8	Tb10.70.0170	chaperone protein DNAJ, putative
1	6	3.9	1240000000		17415.9	Tb09.211.1520	hypothetical protein, unlikely
1	5	1.7	864000000		122584	Tb927.1.1670	hypothetical protein, conserved
1	2	7.6	582000000		15419.2	Tb927.6.3290	IFT20intraflagellar transport protein 20, putative
1	1	5.3	58600000		14737.3	Tb11.01.5170	hypothetical protein, conserved
1	1	1.4	490000000		127071	Tb11.01.8030	hypothetical protein, conserved
1	1	15.5	93400000		14752.4	Tb927.4.5080	hypothetical protein, conserved
1	3	2.3	4640000000		101047	Tb09.211.3320	hypothetical protein, conserved
1	1	2.9	27800000000		35957.7	Tb927.7.7410	oxidoreductase, putative
1	2	0.2	1870000000		279615	Tb927.4.620	hypothetical protein, conserved
1	2	5.2	71900000		21499.5	Tb11.02.4170	40S ribosomal protein S5, putative
1	1	0.7	1320000000		158215	Tb927.8.3200	hypothetical protein, conserved
1	1	10.6	5070000		26052.1	Tb927.8.4220	hypothetical protein, conserved
1	1	1.1	5220000000		77121.4	Tb09.160.1280	hypothetical protein, conserved
1	1	1.9	248000000		103549	Tb927.6.1070	hypothetical protein, conserved
1	3	1.4	356000000		61168.4	Tb927.7.800	hypothetical protein, conserved
1	1	1.5	2020000000		110723	Tb09.211.3140	hypothetical protein, conserved
1	1	3.1	56000000		75823.8	Tb09.211.4830	hypothetical protein, conserved
1	1	1.2	77700000		90303	Tb10.61.0190	hypothetical protein, conserved
1	1	6.1	199000000		20276.9	Tb10.26.0200	guanylate kinase, putative
1	1	6.3	1130000		41069.8	Tb11.02.5510	hypothetical protein, conserved
1	1	4	73500000		23990.9	Tb927.6.2170	co-chaperone GrpE, putative
1	1	1.2	411000000		43989.4	Tb11.02.2520	hypothetical protein, conserved
1	1	7	764000000		50799.3	Tb11.01.5550	hypothetical protein, conserved
1	1	2	857000000		51738.7	Tb927.6.1230	kinetoplastid-specific phospho-protein phosphatase
1	15	0.9	30400000000		59695.2	Tb11.02.2550	IOD3_HUMAN Type III iodothyronine deiodinase
1	3	2.3	687000000		56798.9	Tb927.3.5460	hypothetical protein, conserved
1	1	1.7	39300000		63484.6	Tb09.211.0930	polyadenylate-binding protein 1, putative
1	1	7.1	13000000		27180.7	Tb927.3.2930	RBP6RNA-binding protein RBP6, putative
1	1	6.7	26100000		37041.2	Tb09.211.0560	DRBD3RNA-binding protein, putative
1	2	3	3520000000		47956.1	Tb927.4.2700	hydroxymethylglutaryl-CoA lyase, putative
1	1	2	41100000		106368	Tb927.6.700	alanyl-tRNA synthetase, putative
1	1	1.3	2250000000		42198.3	Tb927.7.3810	hypothetical protein, conserved
1	1	2.5	1970000000		25558.1	Tb11.02.4770	hypothetical protein, conserved
1	2	1.7	404000000		79644.1	Tb927.7.2790	hypothetical protein, conserved
1	3	2.8	5250000000		48786.4	Tb927.4.3290	hypothetical protein, conserved
1	2	1.1	22300000000		120220	Tb11.02.2710	hypothetical protein, conserved
1	1	6	365000000		54203.8	Tb11.01.3610	membrane-bound acid phosphatase, putative
1	1	1.6	693000000		62285.5	Tb11.01.3650	hypothetical protein, conserved
1	1	6.9	49100000		39441.6	Tb10.70.5890	serine/threonine-protein kinase, putative
1	1	2.6	14800000		90596	Tb11.01.0280	hypothetical protein, conserved
1	1	3.9	35100000		51404	Tb927.8.5370	hypothetical protein, conserved
1	1	2.2	8780000		65817.2	Tb927.5.3710	Sphingomyelin phosphodiesterase, putative
1	1	4.1	102000000		53270	Tb09.160.0160	variant surface glycoprotein (VSG, atypical), putative
1	2	0.4	273000000		168656	Tb10.61.2330	protein kinase, putative
1	1	4.1	279000000		84243.8	Tb10.70.5230	hypothetical protein, conserved
1	9	0.7	54800000000		186377	Tb927.4.2200	hypothetical protein, conserved
1	1	1.4	2400000000		83081.7	Tb09.211.3510	GAR1_HUMAN H/ACA ribonucleoprotein complex subunit 1
1	1	4.7	33800000		59648.4	Tb11.01.4640	hypothetical protein, conserved
1	1	1.3	22700000000		87211.9	Tb11.01.7510	hypothetical protein, conserved
1	4	0.4	3340000000		160774	Tb927.7.5390	hypothetical protein, conserved
1	1	3	73700000		39770.7	Tb10.6k15.1900	hypothetical protein, conserved
1	1	7.5	14400000		20863.5	Tb927.7.1670	hypothetical protein, conserved
1	2	1	3150000000		118031	Tb927.7.5750	hypothetical protein, conserved
1	1	2.7	6490000		34912	Tb11.46.0001	60S acidic ribosomal subunit protein, putative
1	1	0.7	516000000		100399	Tb927.7.5410	hypothetical protein, conserved
1	1	7.3	38200000		14007.9	Tb10.6k15.3010	hypothetical protein
1	1	2	62100000		79330.1	Tb927.7.5200	hypothetical protein, conserved
1	1	2.2	211000000		46586.2	Tb927.8.2540	3-ketoacyl-CoA thiolase, putative
1	2	8.1	6030000000		47570.1	Tb09.211.3170	hypothetical protein, conserved
1	2	5	0		38604.9	Tb927.7.380	hypothetical protein, conserved
1	2	4.1	1580000000		47180	Tb927.5.1410	ISG6464 kDa invariant surface glycoprotein
1	1	0.5	6960000		489501	Tb927.2.5270	dynein heavy chain, putative
1	1	10.6	9600000		22734.1	Tb927.2.5710	hypothetical protein
1	1	1.3	8410000		73612.5	Tb927.6.2920	hypothetical protein, conserved
1	1	5.4	359000000		37701.6	Tb10.61.2970	phosphatidic acid phosphatase, putative
1	2	2.4	4720000000		53585.7	Tb11.57.0039	variant surface glycoprotein (VSG, pseudogene), putative
1	7	0.5	11200000000		130150	Tb927.4.960	hypothetical protein, conserved
1	1	5.6	2410000		39258.1	Tb09.211.1370	glyceraldehyde-3-phosphate dehydrogenase, putative
1	4	0.7	1200000000		332916	Tb927.2.5760	hypothetical protein, conserved
1	1	1	2430000000		73553	Tb927.7.5310	hypothetical protein, conserved
1	1	3.7	195000000		27619	Tb927.8.2510	hypothetical protein, conserved
1	1	0.6	1070000000		163723	Tb927.8.3700	hypothetical protein, conserved
1	2	1	406000000		75231	Tb927.3.710	hypothetical protein, conserved
1	1	1.8	6800000		104642	Tb10.70.4080	hypothetical protein, conserved
1	1	3.9	150000000		38874.8	Tb927.6.1310	hypothetical protein, conserved
1	1	1.5	583000000		64872.4	Tb11.01.3480	hypothetical protein, conserved
1	1	3.7	36200000		33573.3	Tb927.8.1030	chaperone protein DNAJ, putative
1	1	1.4	37800000		83288	Tb10.70.0080	hypothetical protein, conserved
1	1	3.1	323000000		51948.5	Tb11.20.0003	variant surface glycoprotein (VSG, pseudogene), putative
1	2	2.5	1220000000		49554.7	Tb927.6.3600	hypothetical protein, conserved
1	2	0.4	456000000		148219	Tb927.7.1150	hypothetical protein, conserved
1	3	1.4	22000000000		72737	Tb927.7.6280	hypothetical protein, conserved
1	2	0.4	1460000000		205853	Tb927.3.3730	ABC transporter, putative
1	1	2.8	78800000		58561.9	Tb927.5.3450	hypothetical protein, conserved
1	2	2.1	964000000		55586.8	Tb11.01.5140	hypothetical protein, conserved
1	1	1.1	289000000		108955	Tb927.5.670	hypothetical protein, conserved
1	1	1.8	119000000		52925.8	Tb11.0660	variant surface glycoprotein (VSG), putative
1	3	4.5	16500000000		68268.2	Tb11.01.7790	hypothetical protein, conserved
1	2	2.2	524000000		99408	Tb927.4.4570	hypothetical protein, conserved
1	1	1.5	904000000		75255.1	Tb10.70.7580	hypothetical protein, conserved
1	2	1.5	318000000		52433	Tb927.7.590	hypothetical protein, conserved
1	1	3.5	175000000		76438.1	Tb927.7.4530	hypothetical protein, conserved
1	6	4.4	3920000000		65715.4	Tb10.6k15.3990	VPS45vacuolar protein sorting-associated protein 45, putative
1	1	5	816000000		26358.2	Tb11.01.5070	hypothetical protein, conserved
1	1	3.7	73500000		66115.6	Tb10.70.5070	hypothetical protein, conserved
1	2	7.4	0		34355.1	Tb11.01.1360	hypothetical protein, conserved
1	2	0.2	4770000000		513462	Tb927.4.870	dynein heavy chain, putative
1	1	2.1	173000000		48351.6	Tb927.3.4670	CRK10cdc2-related kinase, putative
1	3	2.7	1810000000		53581.7	Tb927.6.1580	polynucleotide kinase 3'-phosphatase, putative
1	1	0.7	862000000		108234	Tb927.6.4740	importin-alpha re-exporter protein, putative
1	1	9.7	129000000		15693.1	Tb10.389.1440	hypothetical protein, conserved
1	2	2.5	2180000000		57048.5	Tb09.244.1570	variant surface glycoprotein (VSG, atypical), putative
1	1	0.8	87900000		141303	Tb927.7.6050	receptor-type adenylate cyclase GRESAG 4, putative
1	1	2.4	2730000		88849.6	Tb927.7.7120	kinesin, putative
1	1	4.3	75700000		31044.4	Tb927.8.5270	hypothetical protein, conserved
1	1	1.4	733000000		88155.1	Tb927.7.3880	protein kinase, putative
1	1	10.1	14500000		18697.6	Tb927.1.2750	hypothetical protein, conserved
1	1	0.8	2000000000		112544	Tb927.4.2500	protein kinase, putative
1	1	1.1	143000000		102445	Tb11.01.2490	hypothetical protein, conserved
1	2	1.2	2510000000		86682.2	Tb09.160.0990	protein kinase, putative
1	1	1.5	3540000000		122645	Tb09.160.1250	hypothetical protein, conserved
1	1	1	74100000		122546	Tb11.01.3690	splicing factor 3B subunit 1, putative
1	1	2.6	7040000		46225.9	Tb11.03.0390	protein phosphatase 2C, putative
1	1	1.3	943000000		81506	Tb927.8.8130	hypothetical protein, conserved
1	4	3.2	11000000000		38704.5	Tb11.01.5020	hypothetical protein, conserved
1	1	0.7	356000000		94677.6	Tb10.6k15.3490	hypothetical protein, conserved
1	1	1.9	598000000		71313.7	Tb11.01.8640	hypothetical protein, conserved
1	1	1.6	163000000		65130.1	Tb927.6.5030	hypothetical protein, conserved
1	2	1.2	85400000		52321.8	Tb927.7.5140	hypothetical protein, conserved
1	1	4.6	129000000		47583.3	Tb09.211.4120	RNA-binding protein, putative
1	1	8.9	14100000		17898.7	Tb09.160.4520	calmodulin, putative
1	1	6.4	115000000		21465.8	Tb10.6k15.1480	kinetoplast DNA-associated protein, putative
1	1	3.3	2330000		50268.9	Tb927.3.4420	hypothetical protein, conserved
1	2	5.5	0		43750.3	Tb927.8.7150	UDP-Gal or UDP-GlcNAc-dependent glycosyltransferase, putative
1	1	3	230000000		19276.4	Tb10.61.2090	FA96A_HUMAN Protein FAM96A
1	1	2.1	351000000		54658	Tb09.v4.0102	variant surface glycoprotein (VSG, atypical), putative
1	1	0.3	227000000		250768	Tb927.8.800	hypothetical protein, conserved
1	1	0.6	66900000		164423	Tb09.211.1320	AMP deaminase, putative
1	1	1.8	278000000		93264.9	Tb927.5.910	oligosaccharyl transferase subunit, putative
1	1	2.3	16800000		42493.2	Tb927.6.1540	hypothetical protein, conserved
1	2	0.3	63400000		505693	Tb927.6.3150	Hydin
1	1	3.1	850000000		32170.7	Tb927.7.5160	deoxyuridine triphosphatase, putative
1	2	1.6	255000000		47812.3	Tb09.160.4240	nucleosome assembly protein-like protein
1	1	4.1	407000000		22826.5	Tb10.70.1250	hypothetical protein, conserved
1	1	0.7	1450000000		169461	Tb927.1.1600	hypothetical protein, conserved
1	1	0.7	218000000		145951	Tb927.8.7860	receptor-type adenylate cyclase GRESAG 4, putative
1	7	0.9	3070000000		128029	Tb11.02.0850	phospholipid-transporting ATPase 1-like protein, putative
1	1	3.9	51400000		31020.7	Tb11.12.0014	hypothetical protein, conserved
1	1	0.3	161000000		200674	Tb10.6k15.3330	hypothetical protein, conserved
1	1	3.9	480000000		45046.5	Tb927.5.310	hypothetical protein
1	1	3.5	31300000		75035.7	Tb927.6.4710	calmodulin, putative
1	1	4.1	133000000		51515.3	Tb927.7.2130	hypothetical protein, conserved
1	1	8.2	433000000		37924.3	Tb10.406.0510	hypothetical protein, conserved
1	1	2.4	646000000		64979	Tb11.01.6650	serine/threonine-protein kinase, putative
1	1	1.2	129000000		51839.8	Tb11.44.0009	variant surface glycoprotein (VSG, pseudogene), putative
1	2	0.5	4890000000		108312	Tb927.7.6810	hypothetical protein, conserved
1	3	1.1	354000000		102749	Tb10.389.1400	hypothetical protein, conserved
1	2	5.7	417000000		43871.3	Tb10.6k15.2870	hypothetical protein, conserved
1	1	3.1	1170000000		68076.3	Tb09.211.2080	hypothetical protein, conserved
1	1	1	71200000		107894	Tb11.03.0280	hypothetical protein, conserved
1	6	1.2	11500000000		47705.6	Tb927.6.4560	D3DUI7_HUMAN Metallophosphoesterase 1, isoform CRA_b
1	1	1.1	106000000		115943	Tb11.02.4740	PIF1DNA repair and recombination helicase protein PIF1, putative
1	2	3.7	848000000		84107.9	Tb10.26.0360	hypothetical protein, conserved
1	1	3.5	55700000		34359.5	Tb10.61.1810	mitochondrial carrier protein, putative
1	5	1.1	184000000		150944	Tb11.03.0880	PIFTF6hypothetical protein, conserved
1	1	1.2	279000000		84378	Tb927.4.2720	hypothetical protein, conserved
1	1	3.2	1440000000		93222.1	Tb927.7.2970	ATP-dependent DEAD/H RNA helicase, putative
1	1	1.4	5270000000		53545.6	Tb11.01.1960	hypothetical protein, conserved
1	4	3.9	8740000000		31850.6	Tb927.4.4690	hypothetical protein, conserved
1	1	2.8	72300000		98384.3	Tb927.7.6610	hypothetical protein, conserved
1	1	1.5	207000000		89282.4	Tb927.5.2950	hypothetical protein, conserved
1	1	1.3	67600000		67617.6	Tb09.211.3230	hypothetical protein, conserved
1	1	2.2	307000000		44957.9	Tb10.70.3710	aspartate aminotransferase
1	1	0.9	4860000000		115030	Tb927.6.3310	calpain-like cysteine peptidase, putative
1	1	0.2	43900000		273775	Tb927.7.4130	hypothetical protein, conserved
1	1	1.7	3340000000		93190.6	Tb09.211.1630	hypothetical protein, conserved
1	1	0.8	578000000		93385.3	Tb10.61.2230	hypothetical protein, conserved
1	1	1.2	72700000		185494	Tb11.01.5240	hypothetical protein, conserved
1	1	0.1	556000000		492660	Tb927.5.2330	hypothetical protein, conserved
1	1	2.1	66700000		37632.1	Tb11.02.3100	hypothetical protein, conserved
1	3	1.2	799000000		64144.2	Tb11.02.5100	hypothetical protein, conserved
1	2	1.1	714000000		85559.4	Tb927.8.1780	protein kinase, putative
1	2	4.6	3360000000		25401.1	Tb927.7.4720	hypothetical protein
1	1	3.5	17700000		60110	Tb09.211.0200	hypothetical protein, conserved
1	2	1.6	1860000000		118649	Tb11.02.2240	calpain-like protein, putative
1	1	1.2	83800000		53560.8	Tb11.02.0350	SELW_HUMAN Selenoprotein W
1	1	0.4	7620000		479559	Tb927.8.1360	hypothetical protein, conserved
1	1	0.7	141000000		155364	Tb10.6k15.0690	hypothetical protein, conserved
1	1	1	701000000		95077.8	Tb10.6k15.1050	hypothetical protein, conserved
1	1	1.4	167000000		93141.7	Tb09.211.4800	hypothetical protein, conserved
1	3	3	10500000000		25799.4	Tb10.6k15.0270	60S acidic ribosomal protein, putative
1	1	1.4	486000000		76421.3	Tb10.70.3640	hypothetical protein, conserved
1	1	9.6	17200000		16015.8	Tb11.01.4520	prefoldin subunit 2, putative
1	1	2.2	4760000		52852.6	Tb927.5.4840	variant surface glycoprotein (VSG, atypical), putative
1	2	2.1	0		78877	Tb927.7.4020	protein phosphatase 2C, putative
1	1	1.2	2190000000		71948.7	Tb927.6.2690	ubiquitin carboxyl-terminal hydrolase, putative
1	1	1.8	3690000		140664	Tb927.6.5110	damage-specific DNA binding protein, putative
1	1	3.6	170000000		39920.5	Tb927.6.680	hypothetical protein, conserved
1	1	0.5	829000000		111212	Tb10.389.0720	hypothetical protein, conserved
1	1	6.3	94800000		41244.7	Tb09.211.4890	casein kinase II, putative
1	1	22.6	31700000		12680	Tb09.244.2610	hypothetical protein, unlikely
1	1	2.3	219000000		48006.7	Tb10.6k15.0440	hypothetical protein, conserved
1	1	1	3610000		108640	Tb11.02.5730	minichromosome maintenance (MCM) complex subunit, putative
1	1	1.7	14400000		51593.3	Tb927.4.1110	hypothetical protein, conserved
1	2	1.1	1670000000		85628.2	Tb11.01.8190	hypothetical protein, conserved
1	1	4.5	39600000		40882.3	Tb10.26.0540	hypothetical protein, conserved
1	1	1.7	34200000		44957.6	Tb10.70.4420	methionine biosynthetic protein, putative
1	1	2.6	387000000		59589.1	Tb927.5.2650	hypothetical protein, conserved
1	1	3.5	54300000		22167.7	Tb927.8.2260	hypothetical protein, conserved
1	1	0.3	72100000		199928	Tb927.3.4210	hypothetical protein, conserved
1	1	1.6	396000000		69966.5	Tb927.8.6270	hypothetical protein, conserved
1	1	0.8	434000000		107241	Tb10.389.1430	helicase-like protein
1	1	2.9	7950000		79713.1	Tb11.52.0005	hypothetical protein, conserved
1	1	1.7	38900000		84863.3	Tb927.1.4520	hypothetical protein, conserved
1	1	3.5	620000000		45096.3	Tb11.01.0790	hypothetical protein, conserved
1	2	2.7	3830000000		39584.7	Tb11.01.4680	hypothetical protein, conserved
1	2	1.1	178000000		160265	Tb927.8.1130	protein phosphatase with EF-Hand domains, putative
1	1	1.5	35600000		100351	Tb927.3.4270	hypothetical protein, conserved
1	1	3.3	2340000000		50454.1	Tb10.389.1590	hypothetical protein, conserved
1	2	1.5	1120000000		87537	Tb10.70.6470	MetRSmethionyl-tRNA synthetase, putative
1	1	7.8	16600000		26203	Tb05.5K5.290	hypothetical protein
1	1	1.4	1280000000		151741	Tb11.01.2880	hypothetical protein, conserved
1	1	0.9	148000000		96513.6	Tb927.8.6870	hypothetical protein, conserved
1	1	3	317000000		66415.2	Tb927.3.3390	kinesin, putative
1	1	2.8	51500000		44583	Tb927.3.4400	hypothetical protein, conserved
1	3	2	20200000000		87720.7	Tb10.70.7860	NRKCNIMA-related protein kinase
1	1	3.2	469000000		54121.2	Tb11.57.0030	variant surface glycoprotein (VSG, pseudogene), putative
1	1	2.4	2760000000		58656.2	Tb927.7.4500	hypothetical protein, conserved
1	2	2.9	660000000		53761.6	Tb09.244.2200	variant surface glycoprotein (VSG)-related, putative
1	2	1.4	188000000		77422.5	Tb10.6k15.1290	pre-mRNA splicing factor ATP-dependent RNA helicase, putative
1	1	1.4	276000000		83407.4	Tb927.1.4410	hypothetical protein, conserved
1	1	0.6	550000000		201999	Tb10.70.6990	kinesin, putative
1	1	7.2	6220000		21559.2	Tb927.1.1400	hypothetical protein, conserved
1	1	1.7	948000000		65010.1	Tb10.70.4980	hypothetical protein, conserved
1	5	1.2	36800000000		106729	Tb11.01.7580	hypothetical protein, conserved
1	1	1.9	219000000		97577.6	Tb927.2.1860	hypothetical protein, conserved
1	2	0.7	24200000		140504	Tb927.6.740	ATP-dependent DEAH-box RNA helicase, putative
1	1	4.6	149000000		16922.8	Tb11.14.0034	variant surface glycoprotein (VSG, pseudogene), putative
1	1	1.2	135000000		129040	Tb927.8.2380	ABC transporter, putative
1	1	4.4	89000000		33062.6	Tb927.8.3990	hypothetical protein, conserved
1	1	7.5	35500000		26749.1	Tb11.02.1020	hypothetical protein, conserved
1	1	15.1	126000000		9972.4	Tb11.01.1475	40S ribosomal protein S27, putative
1	1	0.2	65700000		339080	Tb09.244.2600	ankyrin-repeat protein, putative
1	2	6.7	1020000000		24264.3	Tb10.61.0490	hypothetical protein, conserved
1	1	1.3	74300000		74508.1	Tb11.02.0470	hypothetical protein, conserved
1	1	1.2	330000000		96149.8	Tb11.47.0007	hypothetical protein, conserved
1	4	3.2	6030000000		53048.7	Tb927.7.930	ZC3H17hypothetical protein, conserved
1	5	1.6	14300000000		82377.6	Tb927.6.2380	hypothetical protein, conserved
1	1	1.2	1780000000		53732.2	Tb927.8.6300	hypothetical protein, conserved
1	2	5.3	2120000000		15244.8	Tb09.160.3080	hypothetical protein, unlikely
1	1	2.5	95600000		51770.3	Tb927.2.6410	variant surface glycoprotein (VSG, atypical), putative
1	1	0.7	343000000		109502	Tb927.8.5400	hypothetical protein, conserved
1	1	5.3	365000000		27738.4	Tb09.211.1050	hypothetical protein, conserved
1	1	4	167000000		31007.8	Tb11.12.0016	glutathionylspermidine synthetase, putative
1	1	5.7	325000000		25182.1	Tb09.160.5110	hypothetical protein, conserved
1	1	2.3	652000000		60456.8	Tb10.70.6300	phosphoserine/threonine/tyrosine-binding protein, putative
1	1	7.4	1700000		22172.9	Tb11.01.7900	hypothetical protein, conserved
1	1	0.6	676000000		84085.7	Tb09.160.5280	mitochondrial exoribonuclease DSS-1
1	2	2.4	668000000		70002.7	Tb10.61.0380	glycerol uptake protein, putative
1	1	1	32600000		111516	Tb10.70.0420	mismatch repair protein MSH8, putative
1	4	1.1	214000000		104594	Tb11.02.3500	hypothetical protein, conserved
1	2	1.4	35700000		47127.3	Tb927.4.370	hypothetical protein, conserved
1	1	1.8	34200000		84028.3	Tb927.5.3880	hypothetical protein, conserved
1	1	2	3700000		80401.1	Tb927.7.3280	translation initiation factor IF-2, putative
1	1	2.8	220000000		75705.5	Tb927.1.4780	serine peptidase, putative
1	1	1.8	861000000		68832	Tb927.7.5690	hypothetical protein, conserved
1	1	1.6	249000000		144620	Tb927.7.7190	hypothetical protein, conserved
1	1	4.3	147000000		30228.8	Tb10.70.7450	hypothetical protein, conserved
1	1	0.6	1400000000		107292	Tb927.1.4050	protein phosphatase with EF-Hand domains (PPEF)
1	1	0.7	28000000		139956	Tb927.6.1730	hypothetical protein, conserved
1	1	4.7	109000000		74602.7	Tb09.211.1170	tubulin tyrosine ligase protein, putative
1	1	1.2	69900000		110751	Tb10.70.4130	hypothetical protein, conserved
1	1	1.5	2000000000		63845.6	Tb11.01.2200	hypothetical protein, conserved
1	2	1.7	1390000000		69412.7	Tb05.5K5.70	nucleolar RNA helicase II, putative
1	1	1.5	158000000		58272.4	Tb09.160.4580	hypothetical protein, conserved
1	1	3.5	120000000		26839.5	Tb11.01.5500	U3 small nucleolar ribonucleoprotein protein IMP3, putative
1	1	4.6	694000000		69269.4	Tb10.61.0240	oxidoreductase-protein, putative
1	2	8.5	5500000000		47281.4	Tb10.70.6760	hypothetical protein, conserved
1	1	2.5	59000000		95273.4	Tb927.2.100	retrotransposon hot spot (RHS) protein, putative
1	1	2.7	69800000		42604.2	Tb927.3.1500	variant surface glycoprotein (VSG)-related, putative
1	2	0.5	691000000		102790	Tb927.6.3580	ATP-dependent DEAD/H DNA helicase recQ, putative
1	2	2.8	41500000000		41704.2	Tb10.70.1520	hypothetical protein, conserved
1	1	3.8	80900000		51158.8	Tb09.211.3000	hypothetical protein, conserved
1	1	6.7	339000000		15581.1	Tb11.01.7535	60S ribosomal protein L27, putative
1	2	3.3	4320000000		101308	Tb11.02.4750	hypothetical protein, conserved
1	1	1.1	4270000		131353	Tb927.1.2980	hypothetical protein, conserved
1	2	2.9	265000000		42733	Tb927.7.2230	hypothetical protein, conserved
1	1	0.6	260000000		164604	Tb927.8.2220	hypothetical protein, conserved
1	1	1.4	2770000000		71630.6	Tb11.01.0170	CPRNADPH--cytochrome P450 reductase, putative
1	1	0.2	746000000		659611	Tb11.57.0008	calpain-like protein, putative
1	1	2.3	376000000		64985.9	Tb10.70.0270	hypothetical protein, conserved
1	1	1.2	1050000000		60041.9	Tb927.7.5400	hypothetical protein, conserved
1	1	1.5	16100000		66211.9	Tb11.01.8620	hypothetical protein, conserved
1	1	1.4	4470000000		132368	Tb927.1.4450	hypothetical protein, conserved
1	1	1.8	5260000000		66729.8	Tb927.7.460	TbPFTprotein farnesyltransferase beta subunit
1	1	3.4	11800000000		54239	Tb927.8.170	variant surface glycoprotein (VSG, atypical), putative
1	1	2.2	170000000		39912.5	Tb09.211.4860	hypothetical protein
1	1	1.9	44400000		52780.8	Tb11.21.0006	variant surface glycoprotein (VSG, pseudogene), putative
1	1	2	82700000		47864.9	Tb10.389.1510	hypothetical protein, conserved
1	1	2.9	68900000		42074.1	Tb10.61.2630	protein transport protein Sec13, putative
1	1	15.5	94400000		17448.2	Tb927.1.1180	hypothetical protein, unlikely
1	1	3.8	12700000		54554.1	Tb10.70.3790	hypothetical protein, conserved
1	2	3.2	0		82645.5	Tb927.6.2900	hypothetical protein, conserved
1	2	0.6	1130000000		161304	Tb927.8.5620	ubiquitin carboxyl-terminal hydrolase, putative
1	1	0.6	32100000		139405	Tb927.4.4430	receptor-type adenylate cyclase GRESAG 4, putative
1	1	1.4	2200000000		62945.8	Tb927.3.4500	fumarate hydratase, putative
1	2	1.8	1380000000		61616.5	Tb10.6k15.0150	hypothetical protein, conserved
1	1	13.4	25400000		20355.1	Tb11.01.1530	hypothetical protein, conserved
1	1	1.7	43900000		72096.5	Tb11.01.7710	hypothetical protein, conserved
1	1	0.6	183000000		188020	Tb11.02.4760	hypothetical protein, conserved
1	1	2.8	252000000		28314.7	Tb09.211.2440	hypothetical protein, conserved
1	1	5.1	126000000		32101.7	Tb09.211.3630	hypothetical protein, conserved
1	1	1.4	114000000		71382.9	Tb09.211.4350	ribonuclease, putative
1	1	2.7	9220000		53378.7	Tb09.v4.0011	variant surface glycoprotein (VSG), putative
1	1	7.3	147000000		33716.4	Tb11.02.3930	hypothetical protein, conserved
1	1	1.7	246000000		52465.1	Tb927.8.930	hypothetical protein
1	1	1.3	10400000000		278478	Tb09.211.2420	PRP8 protein homologue
1	1	1.3	435000000		97777.6	Tb10.6k15.1930	hypothetical protein, conserved
1	2	1	113000000		96364.5	Tb927.4.4880	hypothetical protein, conserved
1	1	2.7	482000000		117904	Tb927.7.860	hypothetical protein, conserved
1	1	12.1	31000000		9737.5	Tb10.70.4155	60S ribosomal proteins L38, putative
1	1	5.6	10400000		29355.6	Tb927.7.2190	hypothetical protein, conserved
1	2	4.4	741000000		54104.4	Tb11.02.5160	hypothetical protein, conserved
1	1	3	176000000		39096.5	Tb11.50.0003	hypothetical protein, conserved
1	1	1.7	35100000		145342	Tb927.4.4460	GRESAG 4.4Breceptor-type adenylate cyclase GRESAG 4, putative
1	1	3.7	119000000		27055.4	Tb927.7.1290	hypothetical protein, conserved
1	1	2.1	171000000		86264.5	Tb11.52.0001	acyl-CoA binding protein, putative
1	1	8.3	21300000		28730.8	Tb927.1.3310	hypothetical protein, conserved
1	1	3.3	2430000000		31745.2	Tb927.4.2750	hypothetical protein, conserved
1	1	4.3	12500000		44253.7	Tb927.7.5490	arginine N-methyltransferase, putative
1	1	3.2	5160000		56911.5	Tb11.57.0026	variant surface glycoprotein (VSG, pseudogene), putative
1	1	2.7	5700000		53632.5	Tb09.160.5560	adenylosuccinate lyase, putative
1	1	1.7	580000000		90877.1	Tb11.01.3150	gamma-tubulin complex subunit, putative
1	2	0.5	478000000		157467	Tb11.02.1810	hypothetical protein, conserved
1	1	4.5	142000000		18113.4	Tb11.57.0002	hypothetical protein, conserved
1	1	3.7	8320000		68383.9	Tb927.3.3230	hypothetical protein, conserved
1	1	7	351000000		12673.9	Tb10.70.4800	ribosomal protein S25, putative
1	1	3.3	2480000000		54358.5	Tb09.244.2280	variant surface glycoprotein (VSG)-related, putative
1	1	3.7	4970000		77789	Tb11.02.4430	hypothetical protein, conserved
1	1	0.9	8310000000		83835.4	Tb927.4.1150	hypothetical protein, conserved
1	1	13.4	21800000		8922.2	Tb11.01.5915	Sm-Gsmall nuclear ribonucleoprotein Sm-G
1	1	1.4	10400000		87341.4	Tb927.5.2790	Pol beta-PAKmitochondrial DNA polymerase beta-PAK
1	1	3	2520000000		67142.5	Tb10.6k15.1650	hypothetical protein, conserved
1	1	3.5	599000000		45518.9	Tb927.3.3200	hypothetical protein, conserved
1	1	4.5	32000000		22810.5	Tb927.7.570	prefoldin, putative
1	1	4	298000000		42040.7	Tb10.70.7900	hypothetical protein, conserved
1	1	2.1	37300000		46390.2	Tb11.01.6210	procyclin-associated gene 2-like protein, putative
1	1	0.6	1250000000		113792	Tb927.4.2580	hypothetical protein, conserved
1	2	0.2	4320000000		228214	Tb927.4.2880	hypothetical protein, conserved
1	1	2.9	34200000		52418.7	Tb10.389.0070	elongation factor TU, putative
1	1	1.1	31200000		58421	Tb10.v4.0139	variant surface glycoprotein (VSG), putative
1	1	0.7	539000000		128292	Tb927.1.540	RPC128DNA-directed RNA polymerase III, putative
1	3	5	5840000000		52756.3	Tb927.3.4900	tRNA isopentenyltransferase, putative
1	1	0.1	20900000		744127	Tb927.4.310	hypothetical protein, conserved
1	1	17	10100000		10344	Tb09.211.2500	hypothetical protein, unlikely
1	1	4.5	5450000000		15302	Tb11.01.8140	hypothetical protein, conserved
1	2	2	759000000		56148.9	Tb927.5.450b	NADH-ubiquinone oxidoreductase, mitochondrial, putative
1	1	3.9	79900000		45967.5	Tb927.5.590	protein phosphatase 1, regulatory subunit, putative
1	1	1.5	209000000		56403.4	Tb11.35.0001	variant surface glycoprotein (VSG, atypical), putative
1	1	4.7	707000000		58963.4	Tb927.2.4210	glycosomal phosphoenolpyruvate carboxykinase
1	1	6.5	26900000		35547.5	Tb11.01.6780	chaperone protein DNAJ, putative
1	1	2.1	60500000		98554.3	Tb11.02.1070	aminopeptidase, putative
1	1	0.7	52000000		151411	Tb927.2.4810	hypothetical protein, conserved
1	1	1.1	1650000000		96581.3	Tb927.3.4580	hypothetical protein, conserved
1	1	7.1	294000000		30078.8	Tb10.6k15.0430	hypothetical protein, conserved
1	1	6.5	86000000		37573.3	Tb10.70.7770	hypothetical protein, conserved
1	1	8.8	44900000		30186.1	Tb11.02.2370	hypothetical protein
1	1	2.1	488000000		69800.2	Tb11.18.0009	hypothetical protein, conserved
1	1	1.3	696000000		42694.5	Tb11.30.0011	expression site-associated gene (ESAG, pseudogene), putative
1	1	3.3	89500000		77864.9	Tb927.1.1550	tubulin-tyrosine ligase, putative
1	1	4.3	2160000		33234.2	Tb927.7.6990	hypothetical protein, conserved
1	1	2.4	13100000		56921.5	Tb09.160.0500	protein kinase, putative
1	1	1.4	240000000		54841.6	Tb10.70.5060	hypothetical protein, conserved
1	1	1	651000000		101043	Tb11.01.5780	hypothetical protein, conserved
1	1	4.5	105000000		41105.4	Tb11.02.3810	hypothetical protein, conserved
1	1	1.7	741000000		99063.8	Tb927.7.980	hypothetical protein, conserved
1	2	2.5	0		69908.4	Tb927.8.4820	hypothetical protein, conserved
1	1	2.8	19100000		63513.7	Tb927.8.7560	hypothetical protein, conserved
1	1	6.9	144000000		17172	Tb09.211.1100	hypothetical protein, unlikely
1	1	5.5	602000000		32109.5	Tb10.70.3690	hypothetical protein, conserved
1	1	2.3	3640000000		63731.5	Tb927.5.380	ISG7575 kDa invariant surface glycoprotein, putative
1	1	1.1	150000000		115503	Tb927.3.1550	hypothetical protein, conserved
1	1	4.5	236000000		50632.2	Tb927.8.970	hypothetical protein
1	1	0.8	53400000		67272.6	Tb927.3.3670	OR7G2_HUMAN Olfactory receptor 7G2
1	1	1.7	319000000		63688.9	Tb11.02.3130	malic enzyme, putative
1	1	3.2	419000000		31533.3	Tb927.6.2890	single strand-specific nuclease, putative
1	1	2.2	233000000		74673.3	Tb927.7.2950	hypothetical protein, conserved
1	4	4.3	5210000000		29701.1	Tb09.211.1900	hypothetical protein, conserved
1	1	13	3320000		15152.1	Tb10.229.90	hypothetical protein
1	1	0.9	1840000000		104865	Tb11.03.0680	hypothetical protein, conserved
1	2	1.6	7640000000		114599	Tb09.160.4760	hypothetical protein
1	2	2.1	7330000000		122861	Tb10.70.1970	hypothetical protein, conserved
1	1	1.8	427000000		59920.8	Tb11.02.0750	TCP-1-zetat-complex protein 1, zeta subunit, putative
1	1	2.7	4100000		58803.6	Tb11.24.0013	variant surface glycoprotein (VSG, pseudogene), putative
1	1	0.5	285000000		139762	Tb11.52.0006	hypothetical protein, conserved (pseudogene)
1	1	1.9	12000000		89302.8	Tb927.2.3930	minichromosome maintenance (MCM) complex subunit, putative
1	1	1.1	200000000		75840.4	Tb927.5.1650	serine/threonine-protein kinase, putative
1	1	0.4	56900000		182227	Tb10.26.0330	hypothetical protein, conserved
1	2	5.3	10700000000		19005.1	Tb09.160.1620	hypothetical protein, unlikely
1	1	3.7	12000000		29380.8	Tb09.v1.0390	hypothetical protein, conserved
1	1	0.3	28000000		158212	Tb10.70.5860	hypothetical protein, conserved
1	1	1.9	360000000		42339.2	Tb11.01.3000	hypothetical protein, conserved
1	1	1.5	424000000		58949	Tb11.02.5820	hypothetical protein, conserved
1	2	1	1960000000		119401	Tb927.2.3020	hypothetical protein, conserved
1	2	3.2	1360000000		64327.7	Tb927.5.2900	HDO4histone deacetylase 4
1	1	2.8	2370000000		69363.5	Tb09.160.0680	SLY1sec1 family transport protein, putative
1	1	13	888000000		16440.8	Tb11.01.8225	hypothetical protein, conserved
1	1	3.1	306000000		66992.1	Tb11.01.8340	hypothetical protein, conserved
1	3	9.1	0		31044.2	Tb11.02.3540	hypothetical protein, conserved
1	2	0.6	16100000000		163585	Tb11.02.5190	pantothenate kinase subunit, putative
1	1	1.9	421000000		51434.5	Tb11.0980	variant surface glycoprotein (VSG), putative
1	1	1.5	174000000		95537.4	Tb927.2.370	retrotransposon hot spot (RHS) protein, putative
1	1	2.3	6230000000		74457.5	Tb11.02.3010	protein kinase, putative
1	1	4.1	6980000		33136.6	Tb11.02.4250	hypothetical protein, conserved
1	1	2	37800000		125378	Tb927.7.2330	hypothetical protein, conserved
1	1	0.8	820000000		149287	Tb927.8.6200	tubulin folding cofactor D, putative
1	1	5.1	6830000		48628.1	Tb09.211.0140	chaperone protein DNAJ, putative
1	1	2.9	26300000		53162.8	Tb11.01.2650	hypothetical protein, conserved
1	1	3.7	30600000		30684.6	Tb927.7.4870	hypothetical protein, conserved
1	1	2.2	432000000		55402.1	Tb11.01.4650	hypothetical protein, conserved
1	1	2.7	1400000000		90154.3	Tb927.2.4130	enoyl-CoA hydratase/Enoyl-CoA isomerase/3-hydroxyacyl-CoA dehydrogenase, putative
1	1	2.6	353000000		80079.3	Tb10.26.0340	hypothetical protein, conserved
1	1	1.6	18200000000		71033.2	Tb11.02.5570	hypothetical protein, conserved
1	1	6.2	170000000		24587.5	Tb927.7.280	PPIasecyclophilin-type peptidyl-prolyl cis-trans isomerase, putative
1	1	1	83300000		78917.1	Tb927.7.3530	hypothetical protein, conserved
1	1	2.4	2290000		46032.5	Tb09.160.3500	hypothetical protein, conserved
1	1	0.7	606000000		127411	Tb09.211.5010	SLACS retrotransposable element (part), putative
1	1	0.4	73900000		399010	Tb927.2.3660	hypothetical protein, conserved
1	1	2.5	544000000		88753.9	Tb927.3.1440	AAA ATPase, putative
1	1	7.5	10600000000		26465.1	Tb927.8.2830	hypothetical protein, conserved
1	1	0.6	638000000		87793.9	Tb927.7.6310	PLKpolo-like protein kinase
1	1	0.3	780000000		209578	Tb10.389.0190	hypothetical protein, conserved
1	1	1.5	900000000		63361.8	Tb11.02.1500	hypothetical protein, conserved
1	1	0.4	23700000		113635	Tb927.2.6130	ABC transporter, putative
1	1	0.6	71500000		151902	Tb10.26.0440	hypothetical protein, conserved
1	1	2.3	2570000		67295.2	Tb11.02.5740	hypothetical protein, conserved
1	1	0.7	2960000000		147737	Tb927.5.1010	hypothetical protein, conserved
1	1	1.1	67900000		108625	Tb10.70.1950	TPR-repeat-containing chaperone protein DNAJ, putative
1	1	3.9	3230000000		27438.7	Tb927.6.1410	hypothetical protein, conserved
1	2	3.9	293000000		43464.1	Tb10.61.3070	hypothetical protein, conserved
1	1	1.4	1530000000		70222.6	Tb927.3.1360	cytosine-specific DNA methylase, putative
1	1	0.2	291000000		304622	Tb927.6.620	hypothetical protein, conserved
1	1	0.8	101000000		77758.2	Tb10.6k15.0490	mitochondrial intermediate peptidase, putative
1	1	7.6	86800000		32607.7	Tb10.6k15.1910	hypothetical protein, conserved
1	1	1.8	557000000		86883.2	Tb10.70.0980	hypothetical protein, conserved
1	1	10.6	1990000		11326.9	Tb927.4.3580	hypothetical protein, conserved
1	1	0.8	391000000		68299.3	Tb927.4.4370	hypothetical protein, conserved
1	1	4.3	733000000		33240.7	Tb927.8.4850	hypothetical protein, conserved
1	1	1.3	543000000		76734.1	Tb09.160.3990	cation transporter, putative
1	1	1.4	2530000000		69501.3	Tb927.6.4590	glutamyl-tRNA synthetase, putative
1	1	2.7	2090000		41027.9	Tb927.6.4670	CMRP
1	1	1.5	89000000		79059.8	Tb927.7.1000	hypothetical protein, conserved
1	1	1.4	306000000		47210.2	Tb10.70.0260	alpha-1,3-mannosyltransferase, putative
1	1	0.8	7270000		164038	Tb11.02.4270	hypothetical protein, conserved
1	1	2.3	5240000000		34968.4	Tb11.03.0440	hypothetical protein, conserved
1	1	2.9	2360000000		33904.1	Tb10.70.4510	RPN11proteasome regulatory non-ATPase subunit 11
1	1	1.7	10100000000		47154.5	Tb11.01.3410	hypothetical protein, conserved
1	1	2.4	30100000		54516.4	Tb11.24.0003	variant surface glycoprotein (VSG, pseudogene), putative
1	1	2	102000000		27624.7	Tb927.1.690	hypothetical protein, conserved
1	1	1.6	400000000		49871.2	Tb927.7.270	ribosome biogenesis protein, putative
1	1	0.3	189000000		488270	Tb11.02.0030	ESPN_HUMAN Espin
1	1	2.6	16600000		38323.7	Tb11.01.4360	hypothetical protein, conserved
1	1	2.3	788000000		51215	Tb11.14.0015	variant surface glycoprotein (VSG), putative
1	1	8.1	57300000		17974.2	Tb10.61.1840	hypothetical protein, conserved
1	1	3.2	4900000000		42862.8	Tb927.1.2580	TbEAP1RNasePH-like protein
1	1	1.2	60300000		100786	Tb927.4.1160	hypothetical protein, conserved
1	1	1.8	706000000		30751	Tb927.4.3130	Spef1
1	1	1.2	1170000000		183737	Tb927.7.3990	TbPOL1Cmitochondrial DNA polymerase I protein C
1	1	5.5	84400000		24356.5	Tb927.8.5430	hypothetical protein, conserved
1	1	1.8	1600000000		85295.1	Tb927.8.8350	mitotic centromere-associated kinesin (MCAK), putative
1	1	0.6	15700000000		143666	Tb09.160.2650	hypothetical protein, conserved
1	1	5.5	19500000		28081.5	Tb10.6k15.3210	RRP41Aexosome complex exonuclease RRP41A
1	1	2.4	2390000		107919	Tb10.70.1570	hypothetical protein, conserved
1	1	1.7	151000000		82459.6	Tb11.02.5560	hypothetical protein, conserved
1	1	0.7	1490000000		78493.8	Tb10.389.1360	GCSgamma-glutamylcysteine synthetase
1	1	1.8	40000000		35663.3	Tb10.6k15.3890	endonuclease V, putative
1	1	1	3830000		257505	Tb09.211.1820	DNA polymerase epsilon catalytic subunit, putative
1	1	2.8	11200000		47028	Tb11.02.5220	dual specificity phopshatase, putative
1	1	0.8	24500000		102006	Tb927.3.5420	protein transport protein Sec24A, putative
1	1	1.3	833000000		166895	Tb927.6.2760	hypothetical protein, conserved
1	1	0.5	8660000000		127726	Tb927.8.7200	hypothetical protein, conserved
1	1	1.3	4630000		138937	Tb10.70.5260	receptor-type adenylate cyclase GRESAG 4, putative
1	1	2.9	175000000		30305.6	Tb927.5.3570	hypothetical protein, conserved
1	1	2.4	62700000		41212.5	Tb927.1.3010	hypothetical protein, conserved
1	1	0.6	51800000		472072	Tb927.7.920	dynein heavy chain, putative
1	1	3.9	1270000000		59276.4	Tb10.v4.0024	variant surface glycoprotein (VSG), putative
1	1	7.4	4160000		24959.2	Tb11.01.1190	ATP synthase, putative
1	1	0.8	329000000		140625	Tb11.01.2290	protein kinase, putative
1	1	1.6	505000000		50942.2	Tb11.1130	variant surface glycoprotein (VSG), putative
1	1	1.2	2090000000		134157	Tb927.6.3550	phospholipid-translocating P-type ATPase (flippase), putative
1	1	0.7	854000000		163272	Tb927.7.810	hypothetical protein, conserved
1	1	0.9	133000000		115698	Tb927.8.7360	hypothetical protein, conserved
1	1	1.3	1490000000		74004.9	Tb11.02.2070	long-chain-fatty acid-CoA ligase protein, putative
1	1	4.8	3640000		49915.5	Tb927.7.4610	hypothetical protein, conserved
1	2	1.6	895000000		114820	Tb09.160.3120	hypothetical protein, conserved
1	1	2.7	47200000		65954.9	Tb09.211.1870	hypothetical protein, conserved
1	1	0.6	188000000		103292	Tb10.389.0260	hypothetical protein, conserved
1	1	1.2	6810000000		52611.9	Tb11.v4.0029	variant surface glycoprotein (VSG), putative
1	1	4.4	13700000000		29626.1	Tb927.1.3040	hypothetical protein, conserved
1	1	8.2	2250000000		33335.8	Tb927.2.4870	kinetoplastid-specific dual specificity phosphatase, putative
1	1	1.9	37900000		93003	Tb927.4.4550	hypothetical protein, conserved
1	1	9.4	8080000000		27632.3	Tb10.v4.0259	hypothetical protein
1	1	1.9	147000000		29474.2	Tb927.7.1740	60S ribosomal protein L7, putative
1	1	0.9	1970000000		161423	Tb927.7.6410	hypothetical protein, conserved
1	1	1.1	480000000		153211	Tb927.8.4360	hypothetical protein, conserved
1	1	2.9	19200000		41201	Tb11.01.6820	hypothetical protein, conserved
1	1	1	388000000		197923	Tb927.8.7400	RPB1RNA polymerase IIA largest subunit
1	1	3.3	432000000		23327.3	Tb927.7.6380	hypothetical protein, conserved
1	1	2.8	7360000000		42735.4	Tb927.8.3850	hypothetical protein, conserved
1	1	3.3	17300000		37269.5	Tb08.27P2.110	hypothetical protein, conserved
1	1	4.5	4660000000		55024.3	Tb09.211.0940	hypothetical protein, conserved
1	1	0.7	566000000		108672	Tb11.02.5060	SNF2 DNA repair protein, putative
1	1	4.8	216000000		53641.6	Tb11.30.0013	variant surface glycoprotein (VSG, pseudogene), putative
1	1	1.5	17400000000		112113	Tb927.3.3800	hypothetical protein, conserved
1	1	2.1	21200000		74565	Tb927.4.670	hypothetical protein, conserved
1	1	0.9	2210000000		94286.3	Tb927.6.3820	hypothetical protein, conserved
1	1	3.8	1780000000		29465.3	Tb927.7.5000	60S ribosomal protein L19, putative

## Sheet: Tryp proteins, by function
# of Unique Peptides	# of Spectra	% Sequence Coverage	Total Protein Intensity	Molar Intensity	Protein MW	Accession #	Protein Name
Metabolic Enzymes
Glycolysis
16	24	41.8	8970000000	561000000	51661.6	Tb10.70.5800	HK2hexokinase
16	25	45	10100000000	631000000	51807.7	Tb10.70.5820	HK1hexokinase
15	20	32.9	3140000000	209000000	67785	Tb927.1.3830	PGIglucose-6-phosphate isomerase, glycosomal
15	22	37.5	7100000000	473000000	60887.7	Tb10.6k15.2620	PGAM2,3-bisphosphoglycerate-independent phosphoglycerate mutase
11	62	57.2	156000000000	14200000000	26989.5	Tb11.02.3210	TIMtriosephosphate isomerase
9	13	33.8	4670000000	519000000	38432.1	Tb927.8.3530	glycerol-3-phosphate dehydrogenase [NAD+], glycosomal
7	8	25.5	1740000000	249000000	41584	Tb10.70.1370	ALDfructose-bisphosphate aldolase, glycosomal
4	5	12.1	1430000000	358000000	47162	Tb10.70.4740	enolase
2	3	10.2	5430000000	2720000000	35781.2	Tb10.6k15.3850	GAPglyceraldehyde 3-phosphate dehydrogenase, cytosolic
2	3	6.1	4660000000	2330000000	39275.2	Tb927.6.4280	GAPDHglyceraldehyde 3-phosphate dehydrogenase, glycosomal
Pentose Phosphate Shunt
5	7	49.6	2400000000	480000000	17185.3	Tb11.01.0700	ribose 5-phosphate isomerase, putative
3	7	16.2	48900000000	16300000000	36854.5	Tb927.8.5600	transaldolase, putative
Glycosylation
3	3	4.4	148000000	4.93333e+07	91944.3	Tb10.05.0080	glucosidase, putative
2	2	3.5	3280000000	1640000000	45407.7	Tb927.8.8090	UDP-Gal or UDP-GlcNAc-dependent glycosyltransferase, putative
Pyruvate Dehydrogenase
4	4	11.5	192000000	48000000	51116.9	Tb11.01.8470	dihydrolipoyl dehydrogenase
Amino Acid Metabolism
18	43	59.1	23300000000	1.29444e+09	40888.2	Tb927.2.4590	branched-chain amino acid aminotransferase, putative
17	29	68.1	13700000000	8.05882e+08	36138.3	Tb927.5.3820	aspartate carbamoyltransferase, putative
8	10	19.5	909000000	113625000	63649.7	Tb927.1.3950	alanine aminotransferase, putative
7	11	22	990000000	1.41429e+08	48175.5	Tb09.160.0810	kynureninase, putative
6	8	20.7	1520000000	2.53333e+08	45000.5	Tb09.160.4560	AKarginine kinase
2	2	5.9	53100000	26550000	44075.8	Tb927.8.6060	2-amino-3-ketobutyrate coenzyme A ligase, putative
Citric Acid Cycle
8	15	32	3340000000	417500000	35550.1	Tb11.01.3040	cytosolic malate dehydrogenase, putative
2	2	1.6	260000000	130000000	124886	Tb927.5.930	FRDgNADH-dependent fumarate reductase
Methylation/S-adenosyl methionine related
14	34	65.6	29600000000	2.11429e+09	33557	Tb927.7.7040	methylthioadenosine phosphorylase, putative
Nucleoside Metabolism
8	13	34.3	1760000000	220000000	37380.9	Tb927.8.4430	nucleoside phosphorylase, putative
6	9	35.1	1910000000	3.18333e+08	34454.1	Tb927.5.3830	dihydroorotate oxidase, putative
5	5	14.1	425000000	85000000	55891	Tb05.5K5.200	guanine deaminase, putative
4	8	40.5	921000000	230250000	17411.6	Tb927.5.1360	NDRTnucleoside 2-deoxyribosyltransferase
4	9	31.9	1600000000	400000000	15720.7	Tb927.7.4480	adenosine 5'-monophosphoramidase, putative
4	5	25.7	931000000	232750000	23587.7	Tb10.70.6650	HGPRThypoxanthine-guanine phosphoribosyltransferase
Nucleoside Energy Balance
7	14	44.4	9810000000	1.40143e+09	16914	Tb11.01.7800	NDPKnucleoside diphosphate kinase
Fatty Acid Metabolism
2	2	4.8	94600000	47300000	67679.4	Tb927.3.3900	CPT IIcarnitine O-palmitoyltransferase II, putative
Trypanothione Metabolism/Oxidative Stress Response
17	38	49.3	30100000000	1.77059e+09	53555.4	Tb10.406.0520	trypanothione reductase
9	14	33	4450000000	4.94444e+08	44774.8	Tb927.4.2450	thioredoxin, putative
8	22	66.6	55300000000	6912500000	16034.8	Tb927.3.3760	TRYP1tryparedoxin
3	3	7	54700000	1.82333e+07	61873.8	Tb927.7.4000	glutathione synthetase, putative
2	2	11.9	175000000	87500000	25802.2	Tb927.8.1990	TRYP2tryparedoxin peroxidase
Other Metabolic Proteins
9	11	45.2	2100000000	2.33333e+08	31641.5	Tb11.01.0120	haloacid dehalogenase-like hydrolase, putative
3	4	10.3	3150000000	1050000000	32037.6	Tb927.6.1570	2-hydroxy-3-oxopropionate reductase, putative
Ribosomal/Translation
Ribosomal Proteins
2	2	24.7	331000000	165500000	11147.4	Tb09.160.4200	60S acidic ribosomal protein, putative
2	2	42.9	244000000	122000000	11648.9	Tb10.70.4060	60S acidic ribosomal protein P2, putative
tRNA synthetases
2	4	2.2	1400000000	700000000	92385.9	Tb10.389.0630	bifunctional aminoacyl-tRNA synthetase, putative
2	5	3.6	1040000000	520000000	85439.4	Tb927.4.2310	asparaginyl-tRNA synthetase, putative
2	2	4.4	34400000	17200000	53800.9	Tb927.6.2060	histidyl-tRNA synthetase, putative
Translation factors
14	25	23.2	10200000000	7.28571e+08	95359.8	Tb10.70.2650	elongation factor 2
5	11	37.9	5100000000	1020000000	17933.9	Tb11.03.0410	eIF-5Aeukaryotic translation initiation factor 5a, putative
4	6	29.6	765000000	191250000	19445.4	Tb927.8.5880	eukaryotic translation initiation factor 1A, putative
3	8	9.5	12400000000	4.13333e+09	49504.3	Tb10.70.5650	TEF1elongation factor 1-alpha
2	5	3.4	18400000000	9200000000	43458.3	Tb10.70.4880	eukaryotic translation initiation factor 5, putative
2	4	8.8	686000000	343000000	28631.4	Tb927.4.3570	translation elongation factor 1-beta, putative
2	4	13.8	680000000	340000000	20129.2	Tb09.211.0120	nascent polypeptide associated complex subunit, putative
2	2	4.9	345000000	172500000	45475	Tb09.160.3270	eukaryotic initiation factor 4a, putative
2	2	4.5	45600000	22800000	77426.6	Tb11.02.4030	ERF3eukaryotic release factor 3, putative
Membrane Proteins
Variant Surface Glycoproteins
5	6	14.4	1290000000	258000000	54612.9	Tb927.5.4670	variant surface glycoprotein (VSG, atypical), putative
3	4	5.4	2940000000	980000000	58029.3	Tb09.244.0200	variant surface glycoprotein (VSG, atypical), putative
2	2	4	891000000	445500000	57647.3	Tb11.30.0008	variant surface glycoprotein (VSG, pseudogene), putative
2	2	5.2	422000000	211000000	51360	Tb10.v4.0058	variant surface glycoprotein (VSG), putative
2	3	5.3	1040000000	520000000	57065.2	Tb11.57.0012	variant surface glycoprotein (VSG, pseudogene), putative
2	2	3.8	273000000	136500000	53458.5	Tb05.5K5.320	variant surface glycoprotein (VSG), putative
2	2	5.3	453000000	226500000	56447.2	Tb927.4.5410	variant surface glycoprotein (VSG, atypical), putative
2	4	5.1	6980000000	3490000000	37392.3	Tb927.5.291b	variant surface glycoprotein (VSG)-related, putative
2	3	3.5	1820000000	910000000	58315.8	Tb10.v4.0152	variant surface glycoprotein (VSG, atypical), putative
2	2	4.8	137000000	68500000	54734.4	Tb10.v4.0134	variant surface glycoprotein (VSG), putative
2	2	6.6	993000000	496500000	52205.6	Tb927.5.5210	variant surface glycoprotein (VSG, atypical), putative
2	3	5.6	342000000	171000000	50157.4	Tb05.5K5.530	variant surface glycoprotein (VSG), putative
Other
3	6	29.3	1120000000	3.73333e+08	11076.3	Tb09.211.4511	kinetoplastid membrane protein KMP-11
DNA/RNA Associated Proteins
DNA polymerase
3	5	1.4	2050000000	6.83333e+08	160367	Tb11.02.2300	POLIBmitochondrial DNA polymerase I protein B, putative
DNA Binding Protein/Transcription Factors
3	4	9.2	599000000	1.99667e+08	30865.9	Tb927.3.3490	TDP1high mobility group protein, putative
Control of Chromosomes
2	2	1	200000000	100000000	155556	Tb10.70.7470	SMC4structural maintenance of chromosome 4, putative
2	2	1.5	636000000	318000000	145850	Tb09.211.2970	SMC1structural maintenance of chromosome 1, putative
RNA Helicases
3	4	5.1	2570000000	8.56667e+08	109641	Tb927.7.7300	ATP-dependent DEAD/H RNA helicase, putative
3	3	8.2	119000000	3.96667e+07	49682	Tb10.70.7730	ATP-dependent DEAD/H RNA helicase, putative
2	4	1.6	22200000000	11100000000	122069	Tb10.6k15.3410	pre-mRNA splicing factor ATP-dependent RNA helicase, putative
2	5	0.4	5910000000	2955000000	251901	Tb927.5.2290	ATP-dependent RNA helicase, putative
RNA binding proteins
4	5	14.9	9760000000	2440000000	62374.4	Tb09.211.2150	poly(A)-binding protein 1
2	3	14.2	226000000	113000000	19615.9	Tb11.03.0580	UBP2RNA-binding protein, putative
2	3	20.5	404000000	202000000	15174.5	Tb11.02.5770	RBP16mitochondrial RNA binding protein
Nucleases
2	3	3.5	857000000	428500000	44533.3	Tb927.3.830	flap endonuclease-1 (FEN-1), putative
Cytoskeleton and Motor Proteins
Tubulin/Microtubule Proteins
17	30	48.5	26000000000	1.52941e+09	50414	Tb927.1.2340	alpha tubulin
7	8	50.3	1570000000	2.24286e+08	16552.4	Tb927.7.3410	centrin, putative
4	4	15.1	340000000	85000000	50444.9	Tb927.1.2330	beta tubulin
2	2	17.3	54800000	27400000	14091.2	Tb11.01.3805	CAP15microtubule-associated protein
2	3	0.5	928000000	464000000	561659	Tb10.v4.0052	microtubule-associated protein 2
Flagellar Proteins
5	6	15.2	301000000	60200000	46345.5	Tb927.8.5460	Tb-44flagellar calcium-binding protein
Actin Binding Proteins
6	14	57.3	7650000000	1275000000	15232.9	Tb927.3.5180	cofilin/actin depolymerizing factor, putative
4	6	34.6	756000000	189000000	16350.1	Tb11.01.5350	profilin
Dyneins/Kinesins
3	3	3.1	726000000	242000000	72487	Tb11.01.7750	dynein docking complex 2 (ODA1) protein, putative
3	4	0.6	11200000000	3.73333e+09	483091	Tb927.4.560	dynein heavy chain, putative
3	3	0.5	27800000000	9.26667e+09	541404	Tb927.8.3250	dynein heavy chain, putative
3	5	1.7	26200000000	8.73333e+09	123179	Tb927.5.2090	kinesin, putative
2	2	0.2	499000000	249500000	534886	Tb927.3.930	dynein heavy chain, putative
2	2	1.4	2960000000	1480000000	152925	Tb927.7.3000	kinesin, putative
2	2	2.4	198000000	99000000	78231.8	Tb09.160.2260	kinesin, putative
2	3	0.3	377000000	188500000	483901	Tb11.01.3010	dynein heavy chain, putative
2	6	1.1	15800000000	7900000000	150954	Tb927.5.2410	kinesin, putative
Signaling Proteins
GTP Binding Proteins
5	6	41.5	1020000000	204000000	20108.6	Tb927.3.3450	ADP-ribosylation factor-like protein 3A, putative
2	2	9	597000000	298500000	31184.1	Tb09.244.2070	RAB1Bsmall GTPase, putative
2	2	9.1	686000000	343000000	24655.3	Tb10.389.0550	RAB5Aras-related protein rab-5
2	3	9.5	1040000000	520000000	17702.7	Tb11.02.0870	Ran-binding protein 1, putative
Kinases
3	3	0.5	5600000000	1.86667e+09	327745	Tb927.1.1930	phosphatidylinositol 3-kinase, putative
2	3	0.3	124000000	62000000	474070	Tb927.2.2260	phosphatidylinositol kinase domain protein, putative
2	4	7.8	3270000000	1635000000	32944.3	Tb927.7.1900	CRK7protein kinase, putative
2	6	0.7	2410000000	1205000000	259035	Tb927.3.4020	phosphatidylinositol 4-kinase alpha, putative
2	2	1.3	264000000	132000000	164294	Tb927.2.2720	protein kinase, putative
2	3	0.5	1640000000	820000000	274623	Tb927.4.420	phosphatidylinositol 3-kinase tor, putative
2	3	3.4	1750000000	875000000	117538	Tb10.61.2490	protein kinase, putative
Phosphatases
3	4	23	424000000	1.41333e+08	24549.7	Tb927.1.3200	phosphatase-like protein, putative
2	3	12.9	126000000	63000000	28702.2	Tb10.70.3070	TFIIF-stimulated CTD phosphatase, putative
2	2	8.8	1240000000	620000000	33004.7	Tb10.70.2270	protein phosphatase 2C, putative
Other Signalling Related Proteins
13	69	61.7	178000000000	1.36923e+10	16838.3	Tb11.01.4621	calmodulin
12	19	46.1	16500000000	1375000000	30481.1	Tb11.01.1290	14-3-3-like protein, putative
8	20	75.2	7240000000	905000000	19464.3	Tb927.8.6760	IgE-dependent histamine-releasing factor, putative
6	8	19.9	1490000000	2.48333e+08	31220.3	Tb11.02.2310	prostaglandin f synthase
4	4	34	535000000	133750000	15916.8	Tb09.211.2540	calmodulin-like protein, putative
2	2	1.5	399000000	199500000	82359.1	Tb11.01.7890	cyclic nucleotide-binding protein, putative
Proteases/peptidases
34	49	56.3	11500000000	3.38235e+08	78080.4	Tb10.6k15.2520	prolyl oligopeptidase, putative
24	46	70.8	23200000000	9.66667e+08	56157.2	Tb11.02.4440	aminopeptidase, putative
6	9	60	4300000000	7.16667e+08	12987.4	Tb927.7.4060	calpain-like cysteine peptidase, putative
4	4	6.4	309000000	77250000	84907.2	Tb927.7.190	OPAthimet oligopeptidase A, putative
3	5	8.1	173000000	5.76667e+07	58138.6	Tb11.02.0100	carboxypeptidase, putative
3	3	9.7	4310000000	1.43667e+09	61554.6	Tb11.02.0070	PEPL1_HUMAN Probable aminopeptidase NPEPL1
3	3	3.5	298000000	9.93333e+07	94937.7	Tb10.6k15.3800	dipeptidyl-peptidase 8-like serine peptidase
2	2	10.3	196000000	98000000	52615.4	Tb10.70.7080	CBP1serine carboxypeptidase III precursor, putative
2	3	0.4	2950000000	1475000000	665662	Tb11.47.0035	calpain-like cysteine peptidase, putative
2	2	6.2	93200000	46600000	43088.7	Tb10.61.1870	aminopeptidase, putative
Proteosome Subunits
2	2	4.6	249000000	124500000	45900.1	Tb10.6k15.0580	RPT6proteasome regulatory ATPase subunit 6
Ubiquitin
12	98	9.4	652000000000	5.43333e+10	76601.9	Tb11.01.1680	polyubiquitin, putative
Ubiquitin Acting Enzymes
5	10	23.3	13500000000	2700000000	17188.6	Tb09.211.0050	ubiquitin-conjugating enzyme E2, putative
5	8	68.9	10400000000	2080000000	16879.9	Tb927.5.1000	ubiquitin-conjugating enzyme E2, putative
5	6	3.9	14500000000	2900000000	136307	Tb09.211.3610	UBA2ubiquitin-activating enzyme E1, putative
2	2	4	165000000	82500000	68428	Tb927.6.2150	cell division cycle protein 16, putative
2	3	18.1	1260000000	630000000	15824.8	Tb11.02.0815	ubiquitin-conjugating enzyme, putative
Protein Folding
Prolyl Isomerase
10	46	74	38900000000	3890000000	18945	Tb11.03.0250	CYPAcyclophilin a
9	17	38.5	10100000000	1.12222e+09	47888.8	Tb10.61.0180	peptidylprolyl isomerase-like protein, putative
8	38	64.7	39700000000	4962500000	18646.8	Tb927.7.4770	PPIasecyclophilin-type peptidyl-prolyl cis-trans isomerase, putative
2	2	26.9	414000000	207000000	12554.9	Tb927.8.690	peptidyl-prolyl cis-trans isomerase/rotamase, putative
2	22	6.7	30400000000	15200000000	38608	Tb09.211.1350	peptidyl-prolyl cis-trans isomerase (cyclophilin-40), putative
Disulfide Isomerase
13	19	39.5	3730000000	2.86923e+08	42281.3	Tb927.7.1300	protein disulfide isomerase, putative
10	23	22.5	16900000000	1690000000	55921.4	Tb10.6k15.2290	protein disulfide isomerase
4	7	25.1	8190000000	2047500000	15514.6	Tb927.7.5790	protein disulfide isomerase, putative
Chaperones/Co-Chaperones
33	144	47.9	275000000000	8.33333e+09	75764.7	Tb11.01.3110	heat shock protein 70
29	98	40.3	139000000000	4.7931e+09	81218.5	Tb10.26.1080	heat shock protein 83
17	30	50.6	25400000000	1.49412e+09	45249.2	Tb927.8.7410	calreticulin, putative
16	28	45	23800000000	1487500000	45270	Tb927.4.5010	calreticulin, putative
11	14	23.5	19900000000	1.80909e+09	71548	Tb11.02.5450	glucose-regulated protein 78, putative
10	13	26.3	2470000000	247000000	59787.5	Tb10.70.0280	HSP60chaperonin Hsp60, mitochondrial precursor
10	13	20.9	1390000000	139000000	62954.3	Tb927.5.2940	stress-induced protein sti1, putative
9	11	17	827000000	9.18889e+07	91547	Tb10.389.0880	heat shock protein, putative
8	8	12.2	508000000	63500000	84883.9	Tb11.02.0250	heat shock protein 84, putative
6	13	77	25300000000	4.21667e+09	10670.2	Tb927.7.1320	HSP1010 kDa heat shock protein, putative
4	39	6.7	123000000000	30750000000	70552.9	Tb927.7.710	HSP70heat shock 70 kDa protein, putative
4	17	8.6	106000000000	26500000000	72044.3	Tb927.6.3740	heat shock 70 kDa protein, mitochondrial precursor, putative
2	2	1.8	3360000000	1680000000	91006.1	Tb927.2.3030	ATP-dependent Clp protease subunit, heat shock protein 78 (HSP78), putative
2	4	2.1	12200000000	6100000000	62244	Tb927.7.4590	chaperone protein DNAJ, putative
2	2	6.2	161000000	80500000	42198.5	Tb927.3.5340	Hsc70-interacting protein (Hip), putative
2	7	2.2	34500000000	17250000000	52643.6	Tb10.61.1940	chaperone protein DNAJ, putative
Miscellaneous
Retrotransposon hot spot protein
2	9	2.2	42500000000	21250000000	77120.4	Tb927.2.1170	retrotransposon hot spot (RHS) protein, putative
2	2	3.1	167000000	83500000	95504.2	Tb927.2.510	retrotransposon hot spot (RHS) protein, putative
Unknown Function
3	3	2.2	16000000000	5.33333e+09	94448.9	Tb927.2.1380	leucine-rich repeat protein (LRRP), putative
2	3	1.4	5780000000	2890000000	157364	Tb927.2.170	leucine-rich repeat protein (LRRP), putative
2	3	1.7	5150000000	2575000000	164024	Tb927.1.480	leucine-rich repeat protein (LRRP), putative
2	4	2.4	953000000	476500000	53474.6	Tb927.2.1920	expression site-associated gene (ESAG) protein, putative
Hypothetical Proteins
22	41	60.9	18000000000	8.18182e+08	48371.1	Tb10.70.1130	hypothetical protein, conserved
10	14	35.7	2270000000	227000000	45911.6	Tb10.6k15.1500	hypothetical protein, conserved
9	11	30.9	1920000000	2.13333e+08	38358.1	Tb09.160.5530	hypothetical protein, conserved
7	15	44.2	7630000000	1090000000	22429	Tb927.7.4520	hypothetical protein, conserved
6	9	34.6	6360000000	1060000000	16327.3	Tb927.4.2740	hypothetical protein, conserved
6	9	13.1	4610000000	7.68333e+08	50930	Tb10.61.2850	hypothetical protein, conserved
6	8	28.8	2120000000	3.53333e+08	23198.5	Tb11.01.7120	hypothetical protein, conserved
6	15	61.1	10100000000	1.68333e+09	11979.2	Tb11.01.1625	hypothetical protein, conserved
5	11	32.1	11600000000	2320000000	18825.6	Tb09.211.1690	hypothetical protein, conserved
5	5	52.5	753000000	150600000	10985.3	Tb927.7.6770	hypothetical protein, conserved
5	6	34.1	342000000	68400000	22774.2	Tb927.2.4580	hypothetical protein, conserved
4	5	62.3	1210000000	302500000	9873.2	Tb09.160.0465	hypothetical protein, conserved
4	5	53.6	1110000000	277500000	10850.1	Tb927.6.3140	hypothetical protein, conserved
4	4	11.3	427000000	106750000	64509.5	Tb927.3.1010	hypothetical protein, conserved
4	4	11	738000000	184500000	52015.8	Tb11.01.5680	hypothetical protein, conserved
4	7	17.5	853000000	213250000	25968.6	Tb927.5.1160	hypothetical protein, conserved
4	5	11.7	437000000	109250000	38009.7	Tb11.55.0024	hypothetical protein, conserved
4	4	12.3	356000000	89000000	41199.5	Tb11.01.6510	hypothetical protein, conserved
4	4	68.2	1610000000	402500000	9249.2	Tb09.211.3955	hypothetical protein, conserved
4	4	1.3	2370000000	592500000	334391	Tb927.6.5150	hypothetical protein, conserved
3	3	37.9	1060000000	3.53333e+08	14491.7	Tb11.01.7325	hypothetical protein, conserved
3	3	16.6	341000000	1.13667e+08	21979.7	Tb10.70.5050	hypothetical protein, conserved
3	3	5.7	402000000	134000000	89539.1	Tb927.3.3300	hypothetical protein, conserved
3	4	23.3	232000000	7.73333e+07	25518.7	Tb927.8.3790	hypothetical protein, conserved
3	4	12.1	667000000	2.22333e+08	31348.8	Tb11.03.0530	hypothetical protein, conserved
3	5	8.5	535000000	1.78333e+08	37046.9	Tb927.5.1460	hypothetical protein, conserved
3	3	12.6	396000000	132000000	37782.9	Tb10.61.3210	hypothetical protein, conserved
3	3	37.5	733000000	2.44333e+08	16571.2	Tb10.70.7950	hypothetical protein, conserved
3	11	6.1	18900000000	6300000000	52219.6	Tb927.6.5070	hypothetical protein, conserved
3	4	2.3	617000000	2.05667e+08	128350	Tb10.70.3190	hypothetical protein, conserved
3	3	2.5	18200000000	6.06667e+09	136608	Tb11.02.4290	hypothetical protein, conserved
3	3	3.8	3060000000	1020000000	101848	Tb927.7.5210	hypothetical protein, conserved
3	4	3.2	4400000000	1.46667e+09	82252.1	Tb10.70.0760	hypothetical protein, conserved
2	2	3.2	478000000	239000000	58449	Tb927.7.6240	hypothetical protein, conserved
2	2	0.3	999000000	499500000	334352	Tb09.160.0670	hypothetical protein, conserved
2	3	3.6	2450000000	1225000000	63761.5	Tb927.7.970	hypothetical protein, conserved
2	2	2.2	75700000	37850000	65278.6	Tb927.4.2370	hypothetical protein, conserved
2	2	4.3	1080000000	540000000	83232.7	Tb927.5.3870	hypothetical protein, conserved
2	3	7.4	1420000000	710000000	36550.2	Tb11.02.1440	hypothetical protein, conserved
2	10	2.2	18600000000	9300000000	95210.3	Tb927.4.5340	hypothetical protein, conserved
2	2	11.8	166000000	83000000	36847.7	Tb11.01.2720	hypothetical protein, conserved
2	4	0.8	4640000000	2320000000	333625	Tb927.8.2060	hypothetical protein, conserved
2	2	0.5	2410000000	1205000000	505217	Tb927.7.3330	hypothetical protein, conserved
2	2	0.9	16000000000	8000000000	166939	Tb11.02.0800	hypothetical protein, conserved
2	2	3	3940000000	1970000000	138507	Tb11.03.0240	hypothetical protein, conserved
2	3	0.8	212000000	106000000	185000	Tb11.02.1540	hypothetical protein, conserved
2	6	12.6	8470000000	4235000000	31920.7	Tb11.02.1770	hypothetical protein, conserved
2	2	1.1	706000000	353000000	229360	Tb927.8.1840	hypothetical protein, conserved
2	2	2.3	487000000	243500000	81808	Tb10.70.4890	hypothetical protein, conserved
2	2	2.6	791000000	395500000	38509.7	Tb927.7.4840	hypothetical protein, conserved
2	2	0.3	280000000	140000000	532342	Tb927.8.5580	hypothetical protein, conserved
2	2	2.5	694000000	347000000	120287	Tb09.211.0610	hypothetical protein, conserved
2	2	1.2	108000000	54000000	120401	Tb11.01.6710	hypothetical protein, conserved
2	2	1.5	1990000000	995000000	111029	Tb927.2.2090	hypothetical protein
2	2	2.1	294000000	147000000	80004.9	Tb09.211.0850	hypothetical protein, conserved
2	3	4.9	15800000000	7900000000	67900.3	Tb927.6.4400	hypothetical protein, conserved
2	2	8.1	957000000	478500000	42492.7	Tb10.389.1580	hypothetical protein, conserved
2	2	3	4490000000	2245000000	99784.5	Tb11.01.2310	hypothetical protein, conserved
2	4	1.4	12000000000	6000000000	86854.1	Tb11.01.1710	hypothetical protein, conserved
2	3	1.4	12000000000	6000000000	183793	Tb09.160.0520	hypothetical protein, conserved
2	2	5	316000000	158000000	43788.7	Tb11.52.0013	hypothetical protein, conserved
2	2	1.1	10700000000	5350000000	191393	Tb10.6k15.3980	hypothetical protein, conserved
2	2	0.7	345000000	172500000	293782	Tb927.4.800	hypothetical protein, conserved
2	4	3.1	12400000000	6200000000	53583.1	Tb10.406.0620	hypothetical protein, conserved
2	2	0.8	358000000	179000000	168959	Tb927.8.4320	hypothetical protein, conserved
2	5	1	7620000000	3810000000	101073	Tb927.8.4370	hypothetical protein, conserved
2	2	1.4	10200000000	5100000000	62284.8	Tb927.7.2650	hypothetical protein, conserved
2	3	34.9	1200000000	600000000	11667.2	Tb927.6.4020	hypothetical protein, conserved
2	3	6	169000000	84500000	59778.7	Tb927.7.2240	hypothetical protein, conserved
2	2	20.9	8260000	4130000	20103.4	Tb927.4.4660	hypothetical protein, conserved
2	2	5.9	199000000	99500000	35868.9	Tb11.01.6860	hypothetical protein, conserved
2	2	7.7	743000000	371500000	41652.5	Tb11.01.2800	hypothetical protein, conserved
2	3	14.8	947000000	473500000	13868.6	Tb11.01.0780	hypothetical protein, conserved
2	2	25	123000000	61500000	5972.8	Tb927.6.4010	hypothetical protein, conserved
2	3	0.4	6700000000	3350000000	386716	Tb10.61.0580	hypothetical protein, conserved
2	2	4.2	7000000	3500000	78783.9	Tb927.7.4700	hypothetical protein, conserved
2	2	7.1	29400000	14700000	51057.6	Tb11.02.0210	hypothetical protein, conserved
2	2	13.9	28300000	14150000	24476.2	Tb927.6.3340	hypothetical protein, conserved
2	2	1.9	15400000000	7700000000	87542.9	Tb11.01.8370	hypothetical protein, conserved
2	3	10	154000000	77000000	23856.8	Tb927.3.2220	hypothetical protein, conserved
2	2	2.8	214000000	107000000	138847	Tb927.7.3550	hypothetical protein, conserved
2	3	3.7	3710000000	1855000000	125548	Tb10.389.0170	hypothetical protein, conserved
2	2	16.6	310000000	155000000	14442.1	Tb10.26.0680	hypothetical protein, conserved
2	2	0.8	2170000000	1085000000	455906	Tb11.01.2430	hypothetical protein, conserved
2	3	2.8	1560000000	780000000	85377.1	Tb11.02.0130	hypothetical protein, conserved
2	4	4.8	6980000000	3490000000	84997.1	Tb11.03.0190	hypothetical protein, conserved
2	2	1.5	967000000	483500000	139377	Tb07.11L3.100	hypothetical protein, conserved
2	3	8.2	1080000000	540000000	18390.7	Tb927.4.3830	hypothetical protein, conserved
2	2	2.3	215000000	107500000	139689	Tb11.22.0010	hypothetical protein, conserved
2	2	1.3	776000000	388000000	147433	Tb11.52.0008	hypothetical protein, conserved
2	2	0.2	583000000	291500000	508440	Tb09.160.0650	hypothetical protein, conserved
2	3	1.7	1310000000	655000000	130697	Tb927.1.1890	hypothetical protein, conserved
